# Supplementary material for: N-(3-Methyl­phen­yl)benzamide
Source: Acta Crystallogr Sect E Struct Rep Online. 2008 Oct 31;64(Pt 11):o2247. doi: 10.1107/S1600536808035186 (PMC2959694; doi:10.1107/S1600536808035186)
Supplement: Supplementary file 1 [file e-64-o2247-sup1.cif]

##############################################################################
###                                                                        ###
###        Electronic paper (Acta Crystallographica Section E)             ###
###                                                                        ###
##############################################################################
#                                                                            #
# This CIF contains the data in a paper accepted for publication in Acta     #
# Crystallographica Section E. It conforms to the requirements of Notes      #
# for Authors for Section E, and has been peer reviewed under the auspices   #
# of the IUCr Commission on Journals.                                        #
#                                                                            #
# Full details of the Crystallographic Information File format               #
# are given in the paper "The Crystallographic Information File (CIF):       #
# a New Standard Archive File for Crystallography" by S. R. Hall, F. H.      #
# Allen and I. D. Brown [Acta Cryst. (1991), A47, 655-685].                  #
#                                                                            #
# The current version of the core CIF dictionary is obtainable from          #
# ftp://ftp.iucr.org/pub/cif_core.dic. The current version number is 2.4.    #
#                                                                            #
# Software is freely available for graphical display of the structure(s) in  #
# this CIF.  For information consult the CIF home page http://www.iucr.org/  #
# cif/home.html                                                              #
#                                                                            #
# This file may be used for bona fide research purposes within the           #
# scientific community so long as proper attribution is given to the journal # 
# article from which it was obtained.                                        #
#                                                                            #
##############################################################################
                                             
data_I
_audit_creation_method     SHELXL-97
_chemical_name_systematic
;
<i>N</i>-(3-Methylphenyl)benzamide
;
_chemical_name_common     ?
_chemical_formula_moiety     'C14 H13 N O'
_chemical_formula_sum     'C14 H13 N O'
_chemical_formula_iupac     'C14 H13 N O'
_chemical_formula_weight     211.25
_chemical_melting_point     ?
_symmetry_cell_setting     monoclinic
_symmetry_space_group_name_H-M     'C c'
_symmetry_space_group_name_HALL     'C -2yc'
loop_
    _symmetry_equiv_pos_as_xyz
    'x, y, z'
    'x, -y, z+1/2'
    'x+1/2, y+1/2, z'
    'x+1/2, -y+1/2, z+1/2'
_cell_length_a     13.269(2)
_cell_length_b     53.686(6)
_cell_length_c     9.3921(12)
_cell_angle_alpha     90.00
_cell_angle_beta     134.210(10)
_cell_angle_gamma     90.00
_cell_volume     4795.7(10)
_cell_formula_units_Z     16
_cell_measurement_reflns_used     25
_cell_measurement_theta_min     3.30
_cell_measurement_theta_max     20.55
_cell_measurement_temperature     299(2)
_exptl_crystal_description     prism
_exptl_crystal_colour     colourless
_exptl_crystal_size_max     0.43
_exptl_crystal_size_mid     0.25
_exptl_crystal_size_min     0.10
_exptl_crystal_density_diffrn     1.170
_exptl_crystal_density_meas     ?
_exptl_crystal_density_method     'not measured'
_exptl_crystal_F_000     1792
_exptl_absorpt_coefficient_mu     0.582
_exptl_absorpt_correction_type     none
_exptl_absorpt_process_details     ?
_exptl_absorpt_correction_T_min     ?
_exptl_absorpt_correction_T_max     ?
_exptl_special_details
;
;
_diffrn_ambient_temperature     299(2)
_diffrn_radiation_type     CuK\a
_diffrn_radiation_wavelength     1.54180
_diffrn_radiation_source     'fine-focus sealed tube'
_diffrn_radiation_monochromator     graphite
_diffrn_measurement_device_type     'Enraf--Nonius CAD-4'
_diffrn_measurement_method     \w/2\q
_diffrn_detector_area_resol_mean     ?
_diffrn_reflns_number     9315
_diffrn_reflns_av_R_equivalents     0.0276
_diffrn_reflns_av_sigmaI/netI     0.0314
_diffrn_reflns_theta_min     1.65
_diffrn_reflns_theta_max     67.00
_diffrn_reflns_theta_full     67.00
_diffrn_measured_fraction_theta_max     0.974
_diffrn_measured_fraction_theta_full     0.973
_diffrn_reflns_limit_h_min     -11
_diffrn_reflns_limit_h_max     15
_diffrn_reflns_limit_k_min     -64
_diffrn_reflns_limit_k_max     64
_diffrn_reflns_limit_l_min     -10
_diffrn_reflns_limit_l_max     1
_diffrn_standards_number     3
_diffrn_standards_interval_count     ?
_diffrn_standards_interval_time     120
_diffrn_standards_decay_%     1.0
_refine_special_details
;
Refinement of <i>F</i>^2^ against ALL reflections. The weighted <i>R</i>-factor
<i>wR</i> and goodness of fit <i>S</i> are based on <i>F</i>^2^, conventional
<i>R</i>-factors <i>R</i> are based on <i>F</i>, with <i>F</i> set to zero for
negative <i>F</i>^2^. The threshold expression of <i>F</i>^2^ >
\s(<i>F</i>^2^) is used only for calculating <i>R</i>-factors(gt) <i>etc</i>.
and is not relevant to the choice of reflections for refinement.
<i>R</i>-factors based on <i>F</i>^2^ are statistically about twice as large
as those based on <i>F</i>, and <i>R</i>- factors based on ALL data will be
even larger.
;
_reflns_number_total     4168
_reflns_number_gt     3197
_reflns_threshold_expression     I>2\s(I)
_refine_ls_structure_factor_coef     Fsqd
_refine_ls_matrix_type     full
_refine_ls_R_factor_all     0.0632
_refine_ls_R_factor_gt     0.0435
_refine_ls_wR_factor_gt     0.1153
_refine_ls_wR_factor_ref     0.1287
_refine_ls_goodness_of_fit_ref     1.030
_refine_ls_restrained_S_all     1.033
_refine_ls_number_reflns     4168
_refine_ls_number_parameters     653
_refine_ls_number_restraints     110
_refine_ls_hydrogen_treatment     mixed
_refine_ls_weighting_scheme     calc
_refine_ls_weighting_details
         'calc w=1/[\s^2^(Fo^2^)+(0.0731P)^2^+0.8953P] where P=(Fo^2^+2Fc^2^)/3'
_atom_sites_solution_hydrogens     geom
_atom_sites_solution_primary     direct
_atom_sites_solution_secondary     difmap
_refine_ls_shift/su_max     0.017
_refine_ls_shift/su_mean     0.001
_refine_diff_density_max     0.269
_refine_diff_density_min     -0.134
_refine_ls_extinction_method     'SHELXL97 (Sheldrick, 2008)'
_refine_ls_extinction_coef     0.00065(10)
_refine_ls_extinction_expression
                                  'Fc^*^=kFc[1+0.001xFc^2^\l^3^/sin(2\q)]^-1/4^'
loop_
    _atom_type_symbol
    _atom_type_description
    _atom_type_scat_dispersion_real
    _atom_type_scat_dispersion_imag
    _atom_type_scat_source
    'C' 'C' 0.0181 0.0000
                         'International Tables Vol C Tables 4.2.6.8 and 6.1.1.4'
    'H' 'H' 0.0000 0.0000
                         'International Tables Vol C Tables 4.2.6.8 and 6.1.1.4'
    'N' 'N' 0.0311 0.0000
                         'International Tables Vol C Tables 4.2.6.8 and 6.1.1.4'
    'O' 'O' 0.0492 0.0000
                         'International Tables Vol C Tables 4.2.6.8 and 6.1.1.4'
_computing_data_collection     'CAD-4-PC (Enraf--Nonius, 1996)'
_computing_cell_refinement     'CAD-4-PC (Enraf--Nonius, 1996)'
_computing_data_reduction     'REDU4 (Stoe & Cie, 1987)'
_computing_structure_solution     'SHELXS97 (Sheldrick, 2008)'
_computing_structure_refinement     'SHELXL97 (Sheldrick, 2008)'
_computing_molecular_graphics
;
PLATON (Spek, 2003) and ORTEP-3 for Windows (Farrugia, 1997)
;
_computing_publication_material     'SHELXL97 (Sheldrick, 2008)'
loop_
    _atom_site_type_symbol
    _atom_site_label
    _atom_site_fract_x
    _atom_site_fract_y
    _atom_site_fract_z
    _atom_site_U_iso_or_equiv
    _atom_site_adp_type
    _atom_site_calc_flag
    _atom_site_refinement_flags
    _atom_site_occupancy
    _atom_site_disorder_assembly
    _atom_site_disorder_group
    C C1 0.0268(4) 0.07396(7) 0.1918(5) 0.0628(9) Uani d . 1 . .
    C C2 0.1291(5) 0.09159(8) 0.2900(7) 0.0769(11) Uani d . 1 . .
    H H2 0.1690 0.0962 0.2428 0.092 Uiso calc R 1 . .
    C C3 0.1760(5) 0.10310(10) 0.4642(8) 0.0960(15) Uani d . 1 . .
    C C4 0.1127(6) 0.09577(11) 0.5244(8) 0.1005(16) Uani d . 1 . .
    H H4 0.1416 0.1030 0.6381 0.121 Uiso calc R 1 . .
    C C5 0.0110(7) 0.07874(11) 0.4278(8) 0.1040(16) Uani d . 1 . .
    H H5 -0.0301 0.0745 0.4738 0.125 Uiso calc R 1 . .
    C C6 -0.0333(5) 0.06749(9) 0.2617(6) 0.0814(12) Uani d . 1 . .
    H H6 -0.1037 0.0555 0.1956 0.098 Uiso calc R 1 . .
    C C7 0.0673(3) 0.05123(7) 0.0101(5) 0.0549(8) Uani d . 1 . .
    C C8 0.0021(3) 0.03782(6) -0.1759(5) 0.0526(8) Uani d . 1 . .
    C C9 0.0812(4) 0.01993(7) -0.1675(6) 0.0673(10) Uani d . 1 . .
    H H9 0.1729 0.0169 -0.0474 0.081 Uiso calc R 1 . .
    C C10 0.0272(4) 0.00661(8) -0.3325(7) 0.0814(12) Uani d . 1 . .
    H H10 0.0814 -0.0057 -0.3225 0.098 Uiso calc R 1 . .
    C C11 -0.1061(4) 0.01127(8) -0.5119(6) 0.0801(12) Uani d . 1 . .
    H H11 -0.1418 0.0025 -0.6243 0.096 Uiso calc R 1 . .
    C C12 -0.1859(4) 0.02881(9) -0.5248(6) 0.0800(12) Uani d . 1 . .
    H H12 -0.2767 0.0319 -0.6465 0.096 Uiso calc R 1 . .
    C C13 -0.1334(4) 0.04215(7) -0.3580(5) 0.0663(10) Uani d . 1 . .
    H H13 -0.1894 0.0540 -0.3686 0.080 Uiso calc R 1 . .
    C C14 0.2931(8) 0.12100(15) 0.5724(11) 0.155(3) Uani d . 1 . .
    H H14A 0.2686 0.1344 0.4853 0.232 Uiso calc R 1 . .
    H H14B 0.3757 0.1127 0.6186 0.232 Uiso calc R 1 . .
    H H14C 0.3114 0.1275 0.6838 0.232 Uiso calc R 1 . .
    O O1 0.1948(3) 0.05155(6) 0.1495(4) 0.0849(9) Uani d . 1 . .
    N N1 -0.0196(3) 0.06211(6) 0.0193(4) 0.0606(7) Uani d D 1 . .
    H H1N -0.109(3) 0.0583(7) -0.064(6) 0.073 Uiso d D 1 . .
    C C15 0.5271(4) 0.07424(7) 0.4130(7) 0.0704(10) Uani d . 1 . .
    C C16 0.6297(5) 0.09202(8) 0.5177(8) 0.0877(13) Uani d . 1 . .
    H H16 0.6687 0.0972 0.6419 0.105 Uiso calc R 1 . .
    C C17 0.6765(5) 0.10269(9) 0.4285(10) 0.0962(16) Uani d . 1 . .
    C C18 0.6156(7) 0.09404(11) 0.2474(11) 0.1102(17) Uani d . 1 . .
    H H18 0.6482 0.1003 0.1933 0.132 Uiso calc R 1 . .
    C C19 0.5128(7) 0.07729(12) 0.1419(10) 0.1151(18) Uani d . 1 . .
    H H19 0.4723 0.0726 0.0159 0.138 Uiso calc R 1 . .
    C C20 0.4667(5) 0.06676(10) 0.2261(7) 0.0877(13) Uani d . 1 . .
    H H20 0.3959 0.0548 0.1563 0.105 Uiso calc R 1 . .
    C C21 0.5657(3) 0.05192(7) 0.6757(5) 0.0630(9) Uani d . 1 . .
    C C22 0.5001(3) 0.03832(7) 0.7316(5) 0.0574(8) Uani d . 1 . .
    C C23 0.5806(4) 0.02076(8) 0.8826(6) 0.0751(11) Uani d . 1 . .
    H H23 0.6730 0.0180 0.9454 0.090 Uiso calc R 1 . .
    C C24 0.5267(5) 0.00746(9) 0.9406(7) 0.0837(12) Uani d . 1 . .
    H H24 0.5818 -0.0044 1.0402 0.100 Uiso calc R 1 . .
    C C25 0.3922(5) 0.01154(9) 0.8532(7) 0.0870(13) Uani d . 1 . .
    H H25 0.3558 0.0026 0.8937 0.104 Uiso calc R 1 . .
    C C26 0.3107(4) 0.02906(9) 0.7047(7) 0.0843(13) Uani d . 1 . .
    H H26 0.2194 0.0320 0.6460 0.101 Uiso calc R 1 . .
    C C27 0.3634(4) 0.04224(8) 0.6425(6) 0.0695(10) Uani d . 1 . .
    H H27 0.3069 0.0538 0.5404 0.083 Uiso calc R 1 . .
    C C28 0.7952(8) 0.12088(14) 0.5522(13) 0.151(3) Uani d . 1 . .
    H H28A 0.7679 0.1361 0.4794 0.227 Uiso calc R 1 . .
    H H28B 0.8758 0.1140 0.5843 0.227 Uiso calc R 1 . .
    H H28C 0.8181 0.1242 0.6725 0.227 Uiso calc R 1 . .
    O O2 0.6934(2) 0.05281(7) 0.7906(4) 0.0939(10) Uani d . 1 . .
    N N2 0.4806(3) 0.06267(6) 0.4954(5) 0.0649(8) Uani d D 1 . .
    H H2N 0.395(3) 0.0596(7) 0.418(6) 0.078 Uiso d D 1 . .
    C C29A 0.8798(11) 0.1769(2) 0.9070(18) 0.056(3) Uani d PDU 0.50 A 1
    C C30A 0.7568(10) 0.18485(19) 0.7249(15) 0.070(3) Uani d PDU 0.50 A 1
    H H30A 0.7566 0.1976 0.6577 0.084 Uiso calc PR 0.50 A 1
    C C31A 0.6348(10) 0.1735(2) 0.6450(17) 0.084(3) Uani d PDU 0.50 A 1
    H H31A 0.5507 0.1784 0.5202 0.101 Uiso calc PR 0.50 A 1
    C C32A 0.6326(13) 0.1549(3) 0.744(2) 0.091(4) Uani d PDU 0.50 A 1
    H H32A 0.5472 0.1477 0.6853 0.110 Uiso calc PR 0.50 A 1
    C C33A 0.7536(17) 0.1469(3) 0.928(3) 0.090(4) Uani d PDU 0.50 A 1
    C C34A 0.8778(10) 0.15780(17) 1.0046(14) 0.066(2) Uani d PDU 0.50 A 1
    H H34A 0.9625 0.1522 1.1255 0.079 Uiso calc PR 0.50 A 1
    C C29B 0.9176(10) 0.1711(2) 0.9772(16) 0.061(3) Uani d PDU 0.50 A 2
    C C30B 0.9455(11) 0.15245(18) 1.0998(16) 0.076(2) Uani d PDU 0.50 A 2
    H H30B 1.0376 0.1490 1.2176 0.091 Uiso calc PR 0.50 A 2
    C C31B 0.8368(13) 0.1389(2) 1.047(2) 0.103(3) Uani d PDU 0.50 A 2
    H H31B 0.8527 0.1265 1.1305 0.124 Uiso calc PR 0.50 A 2
    C C32B 0.7039(18) 0.1440(3) 0.869(3) 0.100(5) Uani d PDU 0.50 A 2
    H H32B 0.6312 0.1341 0.8321 0.120 Uiso calc PR 0.50 A 2
    C C33B 0.6700(13) 0.1622(3) 0.744(2) 0.084(3) Uani d PDU 0.50 A 2
    C C34B 0.7839(13) 0.1759(2) 0.8012(19) 0.072(3) Uani d PDU 0.50 A 2
    H H34B 0.7679 0.1884 0.7185 0.087 Uiso calc PR 0.50 A 2
    C C35 1.1118(4) 0.19803(7) 1.1899(5) 0.0628(9) Uani d . 1 A .
    C C36 1.2296(4) 0.21224(6) 1.2413(5) 0.0563(8) Uani d . 1 . .
    C C37 1.2951(4) 0.22996(8) 1.3885(6) 0.0747(11) Uani d . 1 . .
    H H37 1.2638 0.2328 1.4501 0.090 Uiso calc R 1 . .
    C C38 1.4067(5) 0.24351(9) 1.4454(7) 0.0876(13) Uani d . 1 . .
    H H38 1.4507 0.2554 1.5454 0.105 Uiso calc R 1 . .
    C C39 1.4528(5) 0.23942(9) 1.3541(7) 0.0830(12) Uani d . 1 . .
    H H39 1.5278 0.2485 1.3918 0.100 Uiso calc R 1 . .
    C C40 1.3880(5) 0.22196(9) 1.2081(7) 0.0805(12) Uani d . 1 . .
    H H40 1.4204 0.2190 1.1482 0.097 Uiso calc R 1 . .
    C C41 1.2753(4) 0.20854(7) 1.1477(6) 0.0664(10) Uani d . 1 . .
    H H41 1.2300 0.1971 1.0448 0.080 Uiso calc R 1 . .
    C C42A 0.7536(14) 0.1263(2) 1.037(2) 0.128(4) Uani d PDU 0.50 A 1
    H H42A 0.7881 0.1327 1.1597 0.153 Uiso calc PR 0.50 A 1
    H H42B 0.8131 0.1130 1.0635 0.153 Uiso calc PR 0.50 A 1
    H H42C 0.6596 0.1202 0.9565 0.153 Uiso calc PR 0.50 A 1
    C C42B 0.5236(13) 0.1672(2) 0.5592(18) 0.124(4) Uani d PDU 0.50 A 2
    H H42D 0.4725 0.1729 0.5907 0.149 Uiso calc PR 0.50 A 2
    H H42E 0.4812 0.1522 0.4817 0.149 Uiso calc PR 0.50 A 2
    H H42F 0.5214 0.1798 0.4845 0.149 Uiso calc PR 0.50 A 2
    O O3 1.0999(4) 0.19713(7) 1.3092(5) 0.0986(11) Uani d . 1 . .
    N N3 1.0189(4) 0.18720(6) 1.0112(5) 0.0688(8) Uani d D 1 . .
    H H3N 1.008(5) 0.1884(8) 0.910(5) 0.083 Uiso d D 1 . .
    C C43 0.1504(4) 0.17535(7) 0.6956(6) 0.0675(10) Uani d . 1 . .
    C C44 0.1398(6) 0.15736(8) 0.7880(7) 0.0833(12) Uani d . 1 . .
    H H44 0.0521 0.1527 0.7365 0.100 Uiso calc R 1 . .
    C C45 0.2631(7) 0.14582(10) 0.9623(8) 0.1007(17) Uani d U 1 . .
    C C46 0.3895(7) 0.15302(12) 1.0333(9) 0.1094(18) Uani d U 1 . .
    H H46 0.4709 0.1457 1.1493 0.131 Uiso calc R 1 . .
    C C47 0.4011(6) 0.17042(12) 0.9410(9) 0.1085(18) Uani d . 1 . .
    H H47 0.4887 0.1747 0.9905 0.130 Uiso calc R 1 . .
    C C48 0.2805(5) 0.18180(10) 0.7720(7) 0.0887(13) Uani d . 1 . .
    H H48 0.2876 0.1940 0.7091 0.106 Uiso calc R 1 . .
    C C49 -0.0664(4) 0.19878(7) 0.5125(5) 0.0623(9) Uani d . 1 . .
    C C50 -0.1861(4) 0.21174(7) 0.3245(5) 0.0564(8) Uani d . 1 . .
    C C51 -0.2317(4) 0.20666(8) 0.1450(6) 0.0739(11) Uani d . 1 . .
    H H51 -0.1860 0.1946 0.1358 0.089 Uiso calc R 1 . .
    C C52 -0.3455(5) 0.21933(10) -0.0237(6) 0.0897(14) Uani d . 1 . .
    H H52 -0.3767 0.2155 -0.1457 0.108 Uiso calc R 1 . .
    C C53 -0.4119(5) 0.23724(9) -0.0131(7) 0.0860(13) Uani d . 1 . .
    H H53 -0.4882 0.2457 -0.1270 0.103 Uiso calc R 1 . .
    C C54 -0.3655(5) 0.24283(9) 0.1677(7) 0.0828(12) Uani d . 1 . .
    H H54 -0.4092 0.2553 0.1770 0.099 Uiso calc R 1 . .
    C C55 -0.2547(4) 0.22996(8) 0.3339(6) 0.0706(10) Uani d . 1 . .
    H H55 -0.2252 0.2335 0.4551 0.085 Uiso calc R 1 . .
    C C56 0.2485(9) 0.12685(13) 1.0643(11) 0.147(3) Uani d . 1 . .
    H H56A 0.1941 0.1130 0.9767 0.221 Uiso calc R 1 . .
    H H56B 0.2021 0.1343 1.0988 0.221 Uiso calc R 1 . .
    H H56C 0.3401 0.1211 1.1826 0.221 Uiso calc R 1 . .
    O O4 -0.0545(3) 0.19914(7) 0.6551(4) 0.0918(9) Uani d . 1 . .
    N N4 0.0282(3) 0.18719(6) 0.5235(5) 0.0661(8) Uani d D 1 . .
    H H4N 0.026(5) 0.1923(8) 0.439(6) 0.079 Uiso d D 1 . .
loop_
    _atom_site_aniso_label
    _atom_site_aniso_U_11
    _atom_site_aniso_U_22
    _atom_site_aniso_U_33
    _atom_site_aniso_U_12
    _atom_site_aniso_U_13
    _atom_site_aniso_U_23
    C1 0.0554(19) 0.060(2) 0.0539(19) 0.0061(16) 0.0311(17) -0.0023(16)
    C2 0.076(3) 0.071(2) 0.078(3) -0.005(2) 0.052(2) -0.010(2)
    C3 0.087(3) 0.079(3) 0.089(3) -0.010(2) 0.050(3) -0.020(2)
    C4 0.116(4) 0.110(4) 0.084(3) -0.006(3) 0.073(3) -0.017(3)
    C5 0.115(4) 0.122(4) 0.091(3) -0.004(4) 0.078(3) -0.017(3)
    C6 0.086(3) 0.099(3) 0.073(3) -0.007(2) 0.061(2) -0.013(2)
    C7 0.0422(17) 0.066(2) 0.0504(18) -0.0015(14) 0.0302(16) 0.0017(15)
    C8 0.0417(15) 0.0613(18) 0.0519(18) -0.0001(14) 0.0316(14) 0.0067(15)
    C9 0.0509(18) 0.079(2) 0.063(2) 0.0065(17) 0.0369(18) -0.0004(19)
    C10 0.067(2) 0.088(3) 0.090(3) 0.002(2) 0.055(2) -0.016(2)
    C11 0.071(2) 0.093(3) 0.071(3) -0.013(2) 0.048(2) -0.026(2)
    C12 0.059(2) 0.098(3) 0.055(2) 0.001(2) 0.0288(18) -0.012(2)
    C13 0.0500(18) 0.074(2) 0.058(2) 0.0077(16) 0.0314(17) -0.0004(18)
    C14 0.156(6) 0.148(6) 0.150(7) -0.074(5) 0.103(6) -0.075(5)
    O1 0.0409(13) 0.134(3) 0.0570(15) 0.0001(14) 0.0259(12) -0.0183(16)
    N1 0.0432(13) 0.0758(19) 0.0517(15) -0.0011(13) 0.0290(12) -0.0077(14)
    C15 0.0543(19) 0.066(2) 0.084(3) 0.0085(17) 0.046(2) 0.011(2)
    C16 0.066(2) 0.074(3) 0.113(4) 0.005(2) 0.058(3) 0.009(3)
    C17 0.083(3) 0.069(3) 0.140(5) 0.000(2) 0.079(3) 0.002(3)
    C18 0.122(5) 0.105(4) 0.125(5) -0.002(4) 0.094(4) 0.004(4)
    C19 0.126(5) 0.110(4) 0.120(5) -0.004(4) 0.090(4) -0.003(4)
    C20 0.087(3) 0.099(3) 0.087(3) 0.000(2) 0.064(3) 0.008(3)
    C21 0.0408(18) 0.076(2) 0.0552(19) -0.0005(16) 0.0271(16) -0.0074(18)
    C22 0.0439(15) 0.070(2) 0.0473(17) 0.0005(15) 0.0278(15) -0.0066(16)
    C23 0.0524(19) 0.089(3) 0.063(2) 0.0095(19) 0.0322(18) 0.004(2)
    C24 0.069(2) 0.092(3) 0.068(2) 0.002(2) 0.040(2) 0.014(2)
    C25 0.073(2) 0.094(3) 0.078(3) -0.009(2) 0.046(2) 0.004(2)
    C26 0.058(2) 0.109(3) 0.088(3) 0.003(2) 0.051(2) 0.015(3)
    C27 0.0481(18) 0.080(2) 0.065(2) 0.0057(17) 0.0341(18) 0.0065(19)
    C28 0.150(6) 0.127(5) 0.203(8) -0.053(5) 0.132(6) -0.033(5)
    O2 0.0388(14) 0.156(3) 0.0672(17) -0.0020(15) 0.0299(13) 0.0121(18)
    N2 0.0403(13) 0.081(2) 0.0593(18) -0.0014(14) 0.0295(14) 0.0028(15)
    C29A 0.064(6) 0.057(5) 0.061(6) 0.002(5) 0.048(5) 0.006(5)
    C30A 0.066(5) 0.067(5) 0.067(5) -0.002(4) 0.042(4) 0.011(4)
    C31A 0.060(5) 0.096(6) 0.084(5) -0.006(4) 0.045(4) 0.017(5)
    C32A 0.078(6) 0.088(7) 0.102(7) -0.014(5) 0.060(6) 0.018(6)
    C33A 0.089(8) 0.090(7) 0.091(8) -0.002(6) 0.062(6) 0.016(6)
    C34A 0.067(5) 0.059(4) 0.062(5) -0.001(4) 0.041(4) 0.012(4)
    C29B 0.060(5) 0.065(6) 0.062(6) 0.002(5) 0.044(5) -0.007(5)
    C30B 0.076(5) 0.078(5) 0.079(6) 0.006(4) 0.056(5) 0.014(5)
    C31B 0.107(7) 0.095(6) 0.107(7) -0.011(5) 0.075(6) 0.002(5)
    C32B 0.094(8) 0.092(8) 0.107(9) -0.015(6) 0.067(7) -0.005(7)
    C33B 0.080(6) 0.077(7) 0.087(6) -0.009(5) 0.056(5) 0.005(5)
    C34B 0.077(6) 0.071(6) 0.069(6) -0.003(5) 0.051(5) 0.001(5)
    C35 0.069(2) 0.073(2) 0.059(2) 0.0066(18) 0.049(2) 0.0058(18)
    C36 0.0578(18) 0.066(2) 0.0483(17) 0.0068(16) 0.0382(16) 0.0051(16)
    C37 0.087(3) 0.089(3) 0.063(2) -0.004(2) 0.057(2) -0.013(2)
    C38 0.098(3) 0.096(3) 0.071(3) -0.027(3) 0.060(3) -0.024(2)
    C39 0.084(3) 0.092(3) 0.074(3) -0.027(2) 0.056(2) -0.009(2)
    C40 0.087(3) 0.095(3) 0.086(3) -0.015(2) 0.070(3) -0.009(2)
    C41 0.076(2) 0.071(2) 0.069(2) -0.0065(18) 0.056(2) -0.0071(18)
    C42A 0.121(7) 0.127(8) 0.148(8) -0.017(6) 0.099(6) 0.040(6)
    C42B 0.103(7) 0.129(7) 0.105(7) -0.012(6) 0.059(5) 0.007(6)
    O3 0.102(2) 0.154(3) 0.0793(18) -0.024(2) 0.0777(19) -0.0162(19)
    N3 0.0747(19) 0.082(2) 0.069(2) -0.0147(16) 0.0574(18) -0.0115(17)
    C43 0.080(3) 0.070(2) 0.058(2) 0.0092(19) 0.050(2) -0.0008(18)
    C44 0.106(3) 0.071(3) 0.075(3) 0.013(2) 0.064(3) 0.001(2)
    C45 0.142(5) 0.078(3) 0.085(3) 0.027(3) 0.081(3) 0.015(2)
    C46 0.100(4) 0.118(4) 0.090(4) 0.035(3) 0.059(3) 0.009(3)
    C47 0.090(3) 0.129(5) 0.086(3) 0.029(3) 0.054(3) 0.007(3)
    C48 0.080(3) 0.102(3) 0.083(3) 0.018(2) 0.056(3) 0.003(3)
    C49 0.067(2) 0.076(2) 0.056(2) -0.0033(18) 0.0470(19) -0.0041(17)
    C50 0.0577(18) 0.066(2) 0.0540(19) -0.0034(15) 0.0419(17) -0.0022(16)
    C51 0.085(3) 0.085(3) 0.061(2) 0.012(2) 0.054(2) 0.001(2)
    C52 0.094(3) 0.117(4) 0.059(2) 0.021(3) 0.054(2) 0.008(2)
    C53 0.083(3) 0.109(3) 0.070(3) 0.022(2) 0.055(2) 0.028(2)
    C54 0.085(3) 0.091(3) 0.091(3) 0.017(2) 0.068(3) 0.012(3)
    C55 0.072(2) 0.085(3) 0.064(2) 0.005(2) 0.051(2) 0.000(2)
    C56 0.187(7) 0.116(5) 0.132(6) 0.036(5) 0.109(6) 0.049(4)
    O4 0.090(2) 0.141(3) 0.0584(16) 0.0276(19) 0.0568(16) 0.0143(17)
    N4 0.0693(18) 0.081(2) 0.0593(18) 0.0106(16) 0.0490(16) 0.0079(15)
_geom_special_details
;
All e.s.d.'s (except the e.s.d. in the dihedral angle between two l.s. planes)
are estimated using the full covariance matrix. The cell e.s.d.'s are taken
into account individually in the estimation of e.s.d.'s in distances, angles
and torsion angles; correlations between e.s.d.'s in cell parameters are only
used when they are defined by crystal symmetry. An approximate (isotropic)
treatment of cell e.s.d.'s is used for estimating e.s.d.'s involving l.s.
planes.
;
loop_
    _geom_bond_atom_site_label_1
    _geom_bond_atom_site_label_2
    _geom_bond_site_symmetry_2
    _geom_bond_distance
    _geom_bond_publ_flag
    C1 C2 . 1.357(6) ?
    C1 C6 . 1.385(6) ?
    C1 N1 . 1.420(5) ?
    C2 C3 . 1.423(7) ?
    C2 H2 . 0.9300 ?
    C3 C4 . 1.359(8) ?
    C3 C14 . 1.472(8) ?
    C4 C5 . 1.331(8) ?
    C4 H4 . 0.9300 ?
    C5 C6 . 1.366(7) ?
    C5 H5 . 0.9300 ?
    C6 H6 . 0.9300 ?
    C7 O1 . 1.219(4) ?
    C7 N1 . 1.348(4) ?
    C7 C8 . 1.487(5) ?
    C8 C9 . 1.384(5) ?
    C8 C13 . 1.387(5) ?
    C9 C10 . 1.371(6) ?
    C9 H9 . 0.9300 ?
    C10 C11 . 1.369(6) ?
    C10 H10 . 0.9300 ?
    C11 C12 . 1.358(6) ?
    C11 H11 . 0.9300 ?
    C12 C13 . 1.389(6) ?
    C12 H12 . 0.9300 ?
    C13 H13 . 0.9300 ?
    C14 H14A . 0.9600 ?
    C14 H14B . 0.9600 ?
    C14 H14C . 0.9600 ?
    N1 H1N . 0.87(3) ?
    C15 C16 . 1.366(6) ?
    C15 C20 . 1.387(6) ?
    C15 N2 . 1.426(5) ?
    C16 C17 . 1.463(8) ?
    C16 H16 . 0.9300 ?
    C17 C18 . 1.359(8) ?
    C17 C28 . 1.494(8) ?
    C18 C19 . 1.329(8) ?
    C18 H18 . 0.9300 ?
    C19 C20 . 1.413(8) ?
    C19 H19 . 0.9300 ?
    C20 H20 . 0.9300 ?
    C21 O2 . 1.219(4) ?
    C21 N2 . 1.345(5) ?
    C21 C22 . 1.484(5) ?
    C22 C27 . 1.385(5) ?
    C22 C23 . 1.389(5) ?
    C23 C24 . 1.364(6) ?
    C23 H23 . 0.9300 ?
    C24 C25 . 1.365(6) ?
    C24 H24 . 0.9300 ?
    C25 C26 . 1.377(6) ?
    C25 H25 . 0.9300 ?
    C26 C27 . 1.378(6) ?
    C26 H26 . 0.9300 ?
    C27 H27 . 0.9300 ?
    C28 H28A . 0.9600 ?
    C28 H28B . 0.9600 ?
    C28 H28C . 0.9600 ?
    N2 H2N . 0.84(3) ?
    C29A C30A . 1.371(13) ?
    C29A C34A . 1.386(12) ?
    C29A N3 . 1.467(10) ?
    C30A C31A . 1.365(12) ?
    C30A H30A . 0.9300 ?
    C31A C32A . 1.379(14) ?
    C31A H31A . 0.9300 ?
    C32A C33A . 1.371(15) ?
    C32A H32A . 0.9300 ?
    C33A C34A . 1.386(17) ?
    C33A C42A . 1.503(16) ?
    C34A H34A . 0.9300 ?
    C29B C34B . 1.362(13) ?
    C29B C30B . 1.367(13) ?
    C29B N3 . 1.435(11) ?
    C30B C31B . 1.365(13) ?
    C30B H30B . 0.9300 ?
    C31B C32B . 1.367(16) ?
    C31B H31B . 0.9300 ?
    C32B C33B . 1.344(16) ?
    C32B H32B . 0.9300 ?
    C33B C34B . 1.407(16) ?
    C33B C42B . 1.468(16) ?
    C34B H34B . 0.9300 ?
    C35 O3 . 1.236(5) ?
    C35 N3 . 1.338(5) ?
    C35 C36 . 1.486(5) ?
    C36 C37 . 1.377(5) ?
    C36 C41 . 1.386(5) ?
    C37 C38 . 1.380(6) ?
    C37 H37 . 0.9300 ?
    C38 C39 . 1.374(7) ?
    C38 H38 . 0.9300 ?
    C39 C40 . 1.362(6) ?
    C39 H39 . 0.9300 ?
    C40 C41 . 1.376(6) ?
    C40 H40 . 0.9300 ?
    C41 H41 . 0.9300 ?
    C42A H42A . 0.9600 ?
    C42A H42B . 0.9600 ?
    C42A H42C . 0.9600 ?
    C42B H42D . 0.9600 ?
    C42B H42E . 0.9600 ?
    C42B H42F . 0.9600 ?
    N3 H3N . 0.86(3) ?
    C43 C44 . 1.370(6) ?
    C43 C48 . 1.373(7) ?
    C43 N4 . 1.411(5) ?
    C44 C45 . 1.416(7) ?
    C44 H44 . 0.9300 ?
    C45 C46 . 1.360(9) ?
    C45 C56 . 1.500(9) ?
    C46 C47 . 1.353(9) ?
    C46 H46 . 0.9300 ?
    C47 C48 . 1.382(7) ?
    C47 H47 . 0.9300 ?
    C48 H48 . 0.9300 ?
    C49 O4 . 1.234(4) ?
    C49 N4 . 1.339(5) ?
    C49 C50 . 1.488(5) ?
    C50 C51 . 1.365(5) ?
    C50 C55 . 1.380(5) ?
    C51 C52 . 1.384(6) ?
    C51 H51 . 0.9300 ?
    C52 C53 . 1.354(7) ?
    C52 H52 . 0.9300 ?
    C53 C54 . 1.376(7) ?
    C53 H53 . 0.9300 ?
    C54 C55 . 1.369(6) ?
    C54 H54 . 0.9300 ?
    C55 H55 . 0.9300 ?
    C56 H56A . 0.9600 ?
    C56 H56B . 0.9600 ?
    C56 H56C . 0.9600 ?
    N4 H4N . 0.82(3) ?
loop_
    _geom_angle_atom_site_label_1
    _geom_angle_atom_site_label_2
    _geom_angle_atom_site_label_3
    _geom_angle_site_symmetry_1
    _geom_angle_site_symmetry_3
    _geom_angle
    _geom_angle_publ_flag
    C2 C1 C6 . . 119.0(4) ?
    C2 C1 N1 . . 121.4(4) ?
    C6 C1 N1 . . 119.6(4) ?
    C1 C2 C3 . . 120.9(5) ?
    C1 C2 H2 . . 119.6 ?
    C3 C2 H2 . . 119.6 ?
    C4 C3 C2 . . 116.8(5) ?
    C4 C3 C14 . . 124.3(6) ?
    C2 C3 C14 . . 118.8(6) ?
    C5 C4 C3 . . 122.9(5) ?
    C5 C4 H4 . . 118.6 ?
    C3 C4 H4 . . 118.6 ?
    C4 C5 C6 . . 120.4(6) ?
    C4 C5 H5 . . 119.8 ?
    C6 C5 H5 . . 119.8 ?
    C5 C6 C1 . . 120.0(5) ?
    C5 C6 H6 . . 120.0 ?
    C1 C6 H6 . . 120.0 ?
    O1 C7 N1 . . 122.2(3) ?
    O1 C7 C8 . . 120.3(3) ?
    N1 C7 C8 . . 117.5(3) ?
    C9 C8 C13 . . 117.8(3) ?
    C9 C8 C7 . . 118.2(3) ?
    C13 C8 C7 . . 124.0(3) ?
    C10 C9 C8 . . 121.4(3) ?
    C10 C9 H9 . . 119.3 ?
    C8 C9 H9 . . 119.3 ?
    C11 C10 C9 . . 120.3(4) ?
    C11 C10 H10 . . 119.9 ?
    C9 C10 H10 . . 119.9 ?
    C12 C11 C10 . . 119.7(4) ?
    C12 C11 H11 . . 120.2 ?
    C10 C11 H11 . . 120.2 ?
    C11 C12 C13 . . 120.7(4) ?
    C11 C12 H12 . . 119.7 ?
    C13 C12 H12 . . 119.7 ?
    C8 C13 C12 . . 120.2(4) ?
    C8 C13 H13 . . 119.9 ?
    C12 C13 H13 . . 119.9 ?
    C3 C14 H14A . . 109.5 ?
    C3 C14 H14B . . 109.5 ?
    H14A C14 H14B . . 109.5 ?
    C3 C14 H14C . . 109.5 ?
    H14A C14 H14C . . 109.5 ?
    H14B C14 H14C . . 109.5 ?
    C7 N1 C1 . . 123.9(3) ?
    C7 N1 H1N . . 121(3) ?
    C1 N1 H1N . . 112(3) ?
    C16 C15 C20 . . 121.3(5) ?
    C16 C15 N2 . . 120.3(4) ?
    C20 C15 N2 . . 118.3(4) ?
    C15 C16 C17 . . 118.0(5) ?
    C15 C16 H16 . . 121.0 ?
    C17 C16 H16 . . 121.0 ?
    C18 C17 C16 . . 117.6(5) ?
    C18 C17 C28 . . 125.5(6) ?
    C16 C17 C28 . . 116.7(6) ?
    C19 C18 C17 . . 124.7(6) ?
    C19 C18 H18 . . 117.6 ?
    C17 C18 H18 . . 117.6 ?
    C18 C19 C20 . . 118.3(6) ?
    C18 C19 H19 . . 120.9 ?
    C20 C19 H19 . . 120.9 ?
    C15 C20 C19 . . 120.0(5) ?
    C15 C20 H20 . . 120.0 ?
    C19 C20 H20 . . 120.0 ?
    O2 C21 N2 . . 121.7(4) ?
    O2 C21 C22 . . 120.1(3) ?
    N2 C21 C22 . . 118.1(3) ?
    C27 C22 C23 . . 118.1(4) ?
    C27 C22 C21 . . 123.8(3) ?
    C23 C22 C21 . . 118.2(3) ?
    C24 C23 C22 . . 121.3(4) ?
    C24 C23 H23 . . 119.4 ?
    C22 C23 H23 . . 119.4 ?
    C23 C24 C25 . . 120.4(4) ?
    C23 C24 H24 . . 119.8 ?
    C25 C24 H24 . . 119.8 ?
    C24 C25 C26 . . 119.5(5) ?
    C24 C25 H25 . . 120.3 ?
    C26 C25 H25 . . 120.3 ?
    C25 C26 C27 . . 120.5(4) ?
    C25 C26 H26 . . 119.7 ?
    C27 C26 H26 . . 119.7 ?
    C26 C27 C22 . . 120.2(4) ?
    C26 C27 H27 . . 119.9 ?
    C22 C27 H27 . . 119.9 ?
    C17 C28 H28A . . 109.5 ?
    C17 C28 H28B . . 109.5 ?
    H28A C28 H28B . . 109.5 ?
    C17 C28 H28C . . 109.5 ?
    H28A C28 H28C . . 109.5 ?
    H28B C28 H28C . . 109.5 ?
    C21 N2 C15 . . 124.7(3) ?
    C21 N2 H2N . . 116(3) ?
    C15 N2 H2N . . 117(3) ?
    C30A C29A C34A . . 120.1(9) ?
    C30A C29A N3 . . 124.2(8) ?
    C34A C29A N3 . . 115.7(9) ?
    C31A C30A C29A . . 118.0(10) ?
    C31A C30A H30A . . 121.0 ?
    C29A C30A H30A . . 121.0 ?
    C30A C31A C32A . . 121.9(11) ?
    C30A C31A H31A . . 119.1 ?
    C32A C31A H31A . . 119.1 ?
    C33A C32A C31A . . 121.3(12) ?
    C33A C32A H32A . . 119.3 ?
    C31A C32A H32A . . 119.3 ?
    C32A C33A C34A . . 116.5(11) ?
    C32A C33A C42A . . 122.1(13) ?
    C34A C33A C42A . . 121.4(13) ?
    C33A C34A C29A . . 122.2(10) ?
    C33A C34A H34A . . 118.9 ?
    C29A C34A H34A . . 118.9 ?
    C34B C29B C30B . . 121.3(10) ?
    C34B C29B N3 . . 112.4(9) ?
    C30B C29B N3 . . 126.3(8) ?
    C31B C30B C29B . . 119.3(11) ?
    C31B C30B H30B . . 120.3 ?
    C29B C30B H30B . . 120.3 ?
    C30B C31B C32B . . 118.0(13) ?
    C30B C31B H31B . . 121.0 ?
    C32B C31B H31B . . 121.0 ?
    C33B C32B C31B . . 125.2(16) ?
    C33B C32B H32B . . 117.4 ?
    C31B C32B H32B . . 117.4 ?
    C32B C33B C34B . . 115.5(13) ?
    C32B C33B C42B . . 121.8(14) ?
    C34B C33B C42B . . 122.6(13) ?
    C29B C34B C33B . . 120.5(11) ?
    C29B C34B H34B . . 119.8 ?
    C33B C34B H34B . . 119.8 ?
    O3 C35 N3 . . 122.1(4) ?
    O3 C35 C36 . . 119.8(4) ?
    N3 C35 C36 . . 118.1(3) ?
    C37 C36 C41 . . 119.2(4) ?
    C37 C36 C35 . . 117.7(3) ?
    C41 C36 C35 . . 123.1(3) ?
    C36 C37 C38 . . 120.5(4) ?
    C36 C37 H37 . . 119.7 ?
    C38 C37 H37 . . 119.7 ?
    C39 C38 C37 . . 119.9(4) ?
    C39 C38 H38 . . 120.0 ?
    C37 C38 H38 . . 120.0 ?
    C40 C39 C38 . . 119.7(4) ?
    C40 C39 H39 . . 120.2 ?
    C38 C39 H39 . . 120.2 ?
    C39 C40 C41 . . 121.1(4) ?
    C39 C40 H40 . . 119.4 ?
    C41 C40 H40 . . 119.4 ?
    C40 C41 C36 . . 119.6(4) ?
    C40 C41 H41 . . 120.2 ?
    C36 C41 H41 . . 120.2 ?
    C33A C42A H42A . . 109.5 ?
    C33A C42A H42B . . 109.5 ?
    H42A C42A H42B . . 109.5 ?
    C33A C42A H42C . . 109.5 ?
    H42A C42A H42C . . 109.5 ?
    H42B C42A H42C . . 109.5 ?
    C33B C42B H42D . . 109.5 ?
    C33B C42B H42E . . 109.5 ?
    H42D C42B H42E . . 109.5 ?
    C33B C42B H42F . . 109.5 ?
    H42D C42B H42F . . 109.5 ?
    H42E C42B H42F . . 109.5 ?
    C35 N3 C29B . . 116.2(6) ?
    C35 N3 C29A . . 129.2(6) ?
    C35 N3 H3N . . 131(3) ?
    C29B N3 H3N . . 113(3) ?
    C29A N3 H3N . . 97(3) ?
    C44 C43 C48 . . 119.6(4) ?
    C44 C43 N4 . . 120.0(4) ?
    C48 C43 N4 . . 120.4(4) ?
    C43 C44 C45 . . 119.6(5) ?
    C43 C44 H44 . . 120.2 ?
    C45 C44 H44 . . 120.2 ?
    C46 C45 C44 . . 118.6(5) ?
    C46 C45 C56 . . 123.0(6) ?
    C44 C45 C56 . . 118.4(6) ?
    C47 C46 C45 . . 122.3(6) ?
    C47 C46 H46 . . 118.9 ?
    C45 C46 H46 . . 118.9 ?
    C46 C47 C48 . . 118.9(6) ?
    C46 C47 H47 . . 120.6 ?
    C48 C47 H47 . . 120.6 ?
    C43 C48 C47 . . 121.0(6) ?
    C43 C48 H48 . . 119.5 ?
    C47 C48 H48 . . 119.5 ?
    O4 C49 N4 . . 121.3(3) ?
    O4 C49 C50 . . 120.2(3) ?
    N4 C49 C50 . . 118.5(3) ?
    C51 C50 C55 . . 118.5(4) ?
    C51 C50 C49 . . 124.0(3) ?
    C55 C50 C49 . . 117.5(3) ?
    C50 C51 C52 . . 120.4(4) ?
    C50 C51 H51 . . 119.8 ?
    C52 C51 H51 . . 119.8 ?
    C53 C52 C51 . . 120.7(4) ?
    C53 C52 H52 . . 119.6 ?
    C51 C52 H52 . . 119.6 ?
    C52 C53 C54 . . 119.4(4) ?
    C52 C53 H53 . . 120.3 ?
    C54 C53 H53 . . 120.3 ?
    C55 C54 C53 . . 119.8(4) ?
    C55 C54 H54 . . 120.1 ?
    C53 C54 H54 . . 120.1 ?
    C54 C55 C50 . . 121.1(4) ?
    C54 C55 H55 . . 119.5 ?
    C50 C55 H55 . . 119.5 ?
    C45 C56 H56A . . 109.5 ?
    C45 C56 H56B . . 109.5 ?
    H56A C56 H56B . . 109.5 ?
    C45 C56 H56C . . 109.5 ?
    H56A C56 H56C . . 109.5 ?
    H56B C56 H56C . . 109.5 ?
    C49 N4 C43 . . 124.4(3) ?
    C49 N4 H4N . . 112(3) ?
    C43 N4 H4N . . 120(3) ?
loop_
    _geom_torsion_atom_site_label_1
    _geom_torsion_atom_site_label_2
    _geom_torsion_atom_site_label_3
    _geom_torsion_atom_site_label_4
    _geom_torsion_site_symmetry_1
    _geom_torsion_site_symmetry_2
    _geom_torsion_site_symmetry_3
    _geom_torsion_site_symmetry_4
    _geom_torsion
    _geom_torsion_publ_flag
    C6 C1 C2 C3 . . . . 0.9(6) ?
    N1 C1 C2 C3 . . . . -179.1(4) ?
    C1 C2 C3 C4 . . . . -0.7(7) ?
    C1 C2 C3 C14 . . . . 176.3(6) ?
    C2 C3 C4 C5 . . . . -0.2(8) ?
    C14 C3 C4 C5 . . . . -177.0(7) ?
    C3 C4 C5 C6 . . . . 0.8(9) ?
    C4 C5 C6 C1 . . . . -0.6(8) ?
    C2 C1 C6 C5 . . . . -0.3(7) ?
    N1 C1 C6 C5 . . . . 179.8(4) ?
    O1 C7 C8 C9 . . . . 19.4(5) ?
    N1 C7 C8 C9 . . . . -158.6(3) ?
    O1 C7 C8 C13 . . . . -160.5(4) ?
    N1 C7 C8 C13 . . . . 21.6(5) ?
    C13 C8 C9 C10 . . . . -1.0(6) ?
    C7 C8 C9 C10 . . . . 179.1(4) ?
    C8 C9 C10 C11 . . . . 1.8(7) ?
    C9 C10 C11 C12 . . . . -1.5(7) ?
    C10 C11 C12 C13 . . . . 0.3(7) ?
    C9 C8 C13 C12 . . . . -0.1(6) ?
    C7 C8 C13 C12 . . . . 179.7(4) ?
    C11 C12 C13 C8 . . . . 0.5(7) ?
    O1 C7 N1 C1 . . . . -2.7(6) ?
    C8 C7 N1 C1 . . . . 175.2(3) ?
    C2 C1 N1 C7 . . . . 51.7(5) ?
    C6 C1 N1 C7 . . . . -128.3(4) ?
    C20 C15 C16 C17 . . . . -1.2(6) ?
    N2 C15 C16 C17 . . . . 178.1(4) ?
    C15 C16 C17 C18 . . . . -0.6(7) ?
    C15 C16 C17 C28 . . . . -176.2(5) ?
    C16 C17 C18 C19 . . . . 2.7(9) ?
    C28 C17 C18 C19 . . . . 177.9(7) ?
    C17 C18 C19 C20 . . . . -2.9(10) ?
    C16 C15 C20 C19 . . . . 1.0(7) ?
    N2 C15 C20 C19 . . . . -178.2(4) ?
    C18 C19 C20 C15 . . . . 0.9(8) ?
    O2 C21 C22 C27 . . . . 160.0(4) ?
    N2 C21 C22 C27 . . . . -21.1(5) ?
    O2 C21 C22 C23 . . . . -19.6(5) ?
    N2 C21 C22 C23 . . . . 159.3(4) ?
    C27 C22 C23 C24 . . . . 0.8(6) ?
    C21 C22 C23 C24 . . . . -179.6(4) ?
    C22 C23 C24 C25 . . . . -1.3(7) ?
    C23 C24 C25 C26 . . . . 0.5(7) ?
    C24 C25 C26 C27 . . . . 0.8(8) ?
    C25 C26 C27 C22 . . . . -1.2(7) ?
    C23 C22 C27 C26 . . . . 0.5(6) ?
    C21 C22 C27 C26 . . . . -179.1(4) ?
    O2 C21 N2 C15 . . . . 5.2(6) ?
    C22 C21 N2 C15 . . . . -173.6(3) ?
    C16 C15 N2 C21 . . . . -52.2(5) ?
    C20 C15 N2 C21 . . . . 127.1(4) ?
    C34A C29A C30A C31A . . . . 0.0(19) ?
    N3 C29A C30A C31A . . . . 179.9(10) ?
    C29A C30A C31A C32A . . . . 1.5(19) ?
    C30A C31A C32A C33A . . . . 0(2) ?
    C31A C32A C33A C34A . . . . -2(3) ?
    C31A C32A C33A C42A . . . . -179.0(16) ?
    C32A C33A C34A C29A . . . . 3(3) ?
    C42A C33A C34A C29A . . . . -179.5(15) ?
    C30A C29A C34A C33A . . . . -3(2) ?
    N3 C29A C34A C33A . . . . 177.5(13) ?
    C34B C29B C30B C31B . . . . -2.0(19) ?
    N3 C29B C30B C31B . . . . 179.2(11) ?
    C29B C30B C31B C32B . . . . 2(2) ?
    C30B C31B C32B C33B . . . . -3(3) ?
    C31B C32B C33B C34B . . . . 3(3) ?
    C31B C32B C33B C42B . . . . -177.0(17) ?
    C30B C29B C34B C33B . . . . 2(2) ?
    N3 C29B C34B C33B . . . . -179.1(10) ?
    C32B C33B C34B C29B . . . . -2(2) ?
    C42B C33B C34B C29B . . . . 177.6(13) ?
    O3 C35 C36 C37 . . . . -19.7(5) ?
    N3 C35 C36 C37 . . . . 158.2(4) ?
    O3 C35 C36 C41 . . . . 160.7(4) ?
    N3 C35 C36 C41 . . . . -21.5(5) ?
    C41 C36 C37 C38 . . . . -1.4(6) ?
    C35 C36 C37 C38 . . . . 178.9(4) ?
    C36 C37 C38 C39 . . . . 0.3(7) ?
    C37 C38 C39 C40 . . . . -0.1(7) ?
    C38 C39 C40 C41 . . . . 1.1(7) ?
    C39 C40 C41 C36 . . . . -2.1(7) ?
    C37 C36 C41 C40 . . . . 2.3(6) ?
    C35 C36 C41 C40 . . . . -178.1(4) ?
    O3 C35 N3 C29B . . . . -9.9(8) ?
    C36 C35 N3 C29B . . . . 172.3(6) ?
    O3 C35 N3 C29A . . . . 12.1(9) ?
    C36 C35 N3 C29A . . . . -165.7(6) ?
    C34B C29B N3 C35 . . . . 131.8(9) ?
    C30B C29B N3 C35 . . . . -49.3(14) ?
    C34B C29B N3 C29A . . . . 1.2(18) ?
    C30A C29A N3 C35 . . . . 120.8(12) ?
    C34A C29A N3 C35 . . . . -59.3(13) ?
    C30A C29A N3 C29B . . . . -178(4) ?
    C34A C29A N3 C29B . . . . 2.2(18) ?
    C48 C43 C44 C45 . . . . 0.7(6) ?
    N4 C43 C44 C45 . . . . -179.1(4) ?
    C43 C44 C45 C46 . . . . 0.0(7) ?
    C43 C44 C45 C56 . . . . 177.8(5) ?
    C44 C45 C46 C47 . . . . -1.3(9) ?
    C56 C45 C46 C47 . . . . -179.0(6) ?
    C45 C46 C47 C48 . . . . 2.0(9) ?
    C44 C43 C48 C47 . . . . 0.0(7) ?
    N4 C43 C48 C47 . . . . 179.7(4) ?
    C46 C47 C48 C43 . . . . -1.2(8) ?
    O4 C49 C50 C51 . . . . -160.1(4) ?
    N4 C49 C50 C51 . . . . 21.0(6) ?
    O4 C49 C50 C55 . . . . 19.7(5) ?
    N4 C49 C50 C55 . . . . -159.2(4) ?
    C55 C50 C51 C52 . . . . -0.9(6) ?
    C49 C50 C51 C52 . . . . 179.0(4) ?
    C50 C51 C52 C53 . . . . 1.2(8) ?
    C51 C52 C53 C54 . . . . -0.1(8) ?
    C52 C53 C54 C55 . . . . -1.2(7) ?
    C53 C54 C55 C50 . . . . 1.5(7) ?
    C51 C50 C55 C54 . . . . -0.4(6) ?
    C49 C50 C55 C54 . . . . 179.7(4) ?
    O4 C49 N4 C43 . . . . -2.4(6) ?
    C50 C49 N4 C43 . . . . 176.5(4) ?
    C44 C43 N4 C49 . . . . 54.9(5) ?
    C48 C43 N4 C49 . . . . -124.8(5) ?
loop_
    _geom_hbond_atom_site_label_D
    _geom_hbond_atom_site_label_H
    _geom_hbond_atom_site_label_A
    _geom_hbond_site_symmetry_A
    _geom_hbond_distance_DH
    _geom_hbond_distance_HA
    _geom_hbond_distance_DA
    _geom_hbond_angle_DHA
    N1 H1N O2 1_454 0.87(3) 1.96(3) 2.822(4) 168(4)
    N2 H2N O1 . 0.84(3) 2.06(3) 2.848(4) 156(5)
    N3 H3N O4 1_655 0.86(3) 2.00(3) 2.829(4) 163(4)
    N4 H4N O3 1_454 0.82(3) 2.04(3) 2.813(4) 156(5)
data_global
_journal_date_recd_electronic     2008-10-19
_journal_date_accepted     2008-10-28
_journal_name_full     'Acta Crystallographica, Section E'
_journal_year     2008
_journal_volume     64
_journal_issue     11
_journal_page_first     o2247
_journal_page_last     o2247
_journal_paper_category     QO
_journal_coeditor_code     GK2174
_publ_contact_author_name     'Prof. B. Thimme Gowda'
_publ_contact_author_address
;
  Department of Chemistry
  Mangalore University
  Mangalagangotri-574 199
  Mangalore, INDIA
;
_publ_contact_author_email     gowdabt@yahoo.com
_publ_contact_author_fax     '91 824 2287367'
_publ_contact_author_phone     '91 824 2287262'
_publ_section_title
;
<i>N</i>-(3-Methylphenyl)benzamide
;
loop_
    _publ_author_name
    _publ_author_address
    'B. Thimme Gowda'
; Department of Chemistry
  Mangalore University
  Mangalagangotri 574 199
  Mangalore, India
;
    'Sabine Foro'
; Institute of Materials Science
  Darmstadt University of Technology
  Petersenstrasse 23
  D-64287 Darmstadt,
  Germany
;
    'B. P. Sowmya'
; Department of Chemistry
  Mangalore University
  Mangalagangotri 574 199
  Mangalore, India
;
    'Hartmut Fuess '
; Institute of Materials Science
  Darmstadt University of Technology
  Petersenstrasse 23
  D-64287 Darmstadt,
  Germany
;
