# Supplementary material for: N-(3-Methyl­phen­yl)benzamide
Source: Acta Crystallogr Sect E Struct Rep Online. 2008 Oct 31;64(Pt 11):o2247. doi: 10.1107/S1600536808035186 (PMC2959694; doi:10.1107/S1600536808035186)
Supplement: Supplementary file 2 [file e-64-o2247-Isup2.hkl]

# 
# h,k,l, Fc-squared, Fo-squared, sigma(Fo-squared) and status flag 
# 
data_I
_shelx_title ' B12 CC' 
_shelx_refln_list_code          4 
_shelx_F_calc_maximum      429.74 
_exptl_crystal_F_000      1792.00 
_reflns_d_resolution_high  0.8375 
 
loop_ 
 _symmetry_equiv_pos_as_xyz 
 'x, y, z' 
 'x, -y, z+1/2' 
 'x+1/2, y+1/2, z' 
 'x+1/2, -y+1/2, z+1/2' 
 
_cell_length_a    13.2690 
_cell_length_b    53.6860 
_cell_length_c     9.3920 
_cell_angle_alpha  90.000 
_cell_angle_beta  134.210 
_cell_angle_gamma  90.000 
 
_shelx_F_squared_multiplier     1.000 
 
loop_ 
 _refln_index_h 
 _refln_index_k 
 _refln_index_l 
 _refln_F_squared_calc 
 _refln_F_squared_meas 
 _refln_F_squared_sigma 
 _refln_observed_status 
   2   0   0     9072.59     9885.85     53.04 o 
   4   0   0      941.67     1154.68     74.98 o 
   6   0   0      366.41      390.68     10.24 o 
   8   0   0      436.90      520.52     17.22 o 
  10   0   0      230.95      253.01     10.23 o 
   1   1   0     1778.60     1447.05     10.37 o 
   3   1   0      106.58      115.87      3.67 o 
   5   1   0        9.59       13.04      4.43 o 
   7   1   0       19.75       27.18      4.49 o 
   9   1   0        2.96      -11.80     11.80 o 
  11   1   0        8.09        4.40      7.40 o 
   0   2   0       10.23       20.36      1.75 o 
   2   2   0    26047.22    24642.57    104.41 o 
   4   2   0      909.61      882.17     13.57 o 
   6   2   0     7990.88     8432.27     64.07 o 
   8   2   0      492.73      502.92     10.73 o 
  10   2   0      375.55      377.16      8.24 o 
   1   3   0     8911.51     7826.43     59.49 o 
   3   3   0      955.25      802.40     11.44 o 
   5   3   0        4.04       -3.02      5.33 o 
   7   3   0       92.40      107.97      9.34 o 
   9   3   0       19.19       19.64      6.46 o 
  11   3   0       28.61       14.88      7.85 o 
   0   4   0     9413.06     7627.92     61.37 o 
   2   4   0    16559.65    15998.65     51.33 o 
   4   4   0     1905.27     1943.47     39.18 o 
   6   4   0      904.52      884.62     13.51 o 
   8   4   0      129.63      146.46      6.74 o 
  10   4   0       87.15       90.81      8.06 o 
   1   5   0     8713.89     8339.76     50.22 o 
   3   5   0     1366.99     1068.14     15.08 o 
   5   5   0        8.18       10.43      4.01 o 
   7   5   0       46.75       62.81      8.19 o 
   9   5   0       12.15       15.05      5.55 o 
  11   5   0       39.85       45.50      4.78 o 
   0   6   0        4.48        3.63      4.49 o 
   2   6   0    11680.34    10451.39    139.61 o 
   4   6   0     3180.12     3398.62     52.89 o 
   6   6   0     1564.02     1591.52     24.75 o 
   8   6   0      488.95      489.55     10.38 o 
  10   6   0       18.62       16.83     11.24 o 
   1   7   0     1059.58     1038.04     10.59 o 
   3   7   0      688.36      587.27     11.39 o 
   5   7   0       59.91       71.40      3.64 o 
   7   7   0       84.26       83.23      5.74 o 
   9   7   0        7.87        6.41     10.91 o 
  11   7   0       18.76       26.27      3.93 o 
   0   8   0    41779.47    40987.36    724.77 o 
   2   8   0    32783.16    31287.04    339.10 o 
   4   8   0     6428.00     6829.19     78.04 o 
   6   8   0     1150.60     1128.50     25.82 o 
   8   8   0       50.53       35.61      6.43 o 
  10   8   0       45.93       37.24     11.02 o 
   1   9   0     2075.26     1856.99     15.09 o 
   3   9   0      168.45      177.49      4.68 o 
   5   9   0      210.76      217.36      4.99 o 
   7   9   0      103.89       69.35      5.26 o 
   9   9   0        3.25        1.18      9.52 o 
  11   9   0        5.52       18.66      6.25 o 
   0  10   0      117.78       89.87      3.53 o 
   2  10   0     8280.07     7788.72     62.42 o 
   4  10   0     2647.20     2375.90     28.03 o 
   6  10   0     1440.65     1510.09     22.00 o 
   8  10   0      536.14      577.27     10.98 o 
  10  10   0      378.81      371.40     11.96 o 
   1  11   0    17646.41    15792.94    297.79 o 
   3  11   0      169.97      138.81      5.98 o 
   5  11   0      197.52      244.78      5.40 o 
   7  11   0       55.92       47.44     13.62 o 
   9  11   0       15.30       19.07      7.92 o 
  11  11   0        0.44       -6.77      7.34 o 
   0  12   0       85.47       61.22      3.88 o 
   2  12   0    42858.45    43384.02    580.53 o 
   4  12   0     4045.43     3648.01     44.17 o 
   6  12   0       13.33       16.64      6.27 o 
   8  12   0     1219.41     1297.25     18.90 o 
  10  12   0      157.48      162.46      8.43 o 
   1  13   0    28349.96    26073.26    147.82 o 
   3  13   0       29.36       23.65      4.09 o 
   5  13   0      102.36      120.82      5.56 o 
   7  13   0       23.64       14.86      8.04 o 
   9  13   0       37.21       39.12      5.49 o 
  11  13   0        5.66       10.35      3.84 o 
   0  14   0       32.57       35.13      4.05 o 
   2  14   0     4373.54     4276.13     29.74 o 
   4  14   0     6313.20     6357.13     77.29 o 
   6  14   0      184.94      172.13      7.84 o 
   8  14   0       32.06       11.76      8.41 o 
  10  14   0       29.70       35.91     11.60 o 
   1  15   0    17385.82    15944.14     81.59 o 
   3  15   0       93.94       81.42      3.49 o 
   5  15   0      175.79      162.89      4.99 o 
   7  15   0      313.98      295.51      8.04 o 
   9  15   0       27.73       33.08      5.49 o 
  11  15   0        4.59        0.22      7.02 o 
   0  16   0     2766.72     2016.44     45.24 o 
   2  16   0    16862.40    14996.34    245.29 o 
   4  16   0     8524.83     8057.51     53.99 o 
   6  16   0      180.97      160.65      5.94 o 
   8  16   0       54.37       57.08      5.49 o 
  10  16   0       20.51       27.03      4.44 o 
   1  17   0     4752.44     3889.46     43.26 o 
   3  17   0      137.08      147.89      5.33 o 
   5  17   0      147.96      132.81      6.43 o 
   7  17   0      760.30      752.44     11.49 o 
   9  17   0        2.87        1.26     10.17 o 
   0  18   0       14.38       23.34      4.23 o 
   2  18   0     2564.54     2573.60     33.95 o 
   4  18   0     3184.30     3516.68     37.71 o 
   6  18   0     1174.63     1145.23     17.15 o 
   8  18   0      101.58       81.63      6.10 o 
  10  18   0      250.93      228.36      6.99 o 
   1  19   0       74.02       55.95      3.18 o 
   3  19   0      483.76      455.46      7.08 o 
   5  19   0       85.49      100.11      6.55 o 
   7  19   0      859.98      874.49     19.93 o 
   9  19   0        0.76        0.09      7.14 o 
   0  20   0     5176.49     5142.27     49.23 o 
   2  20   0     4841.83     4754.35     53.93 o 
   4  20   0     6208.55     6254.07    113.19 o 
   6  20   0      185.91      188.99      6.74 o 
   8  20   0      182.80      187.99      6.99 o 
  10  20   0       21.77       34.17      9.86 o 
   1  21   0      970.93      964.63     13.99 o 
   3  21   0     1418.35     1398.20     19.37 o 
   5  21   0       42.72       38.42      4.15 o 
   7  21   0      314.94      351.27      9.23 o 
   9  21   0        0.05       -7.69      9.77 o 
   0  22   0        3.07        9.34      7.24 o 
   2  22   0     3797.96     3430.54     45.10 o 
   4  22   0      348.28      332.61      6.49 o 
   6  22   0     1129.72     1089.39     16.98 o 
   8  22   0      234.33      236.97     10.62 o 
  10  22   0        3.90       15.83      8.03 o 
   1  23   0      656.29      611.76      8.99 o 
   3  23   0      589.44      595.40      8.99 o 
   5  23   0      342.65      355.60      6.99 o 
   7  23   0       12.75       12.09      8.05 o 
   9  23   0        0.92        6.90      4.96 o 
   0  24   0      359.37      334.91      7.77 o 
   2  24   0     1209.80     1244.03     22.37 o 
   4  24   0      377.85      393.00      6.99 o 
   6  24   0       94.47       97.01      5.99 o 
   8  24   0      271.16      267.96      8.24 o 
  10  24   0       86.72       77.98      5.24 o 
   1  25   0      137.21      130.52      4.18 o 
   3  25   0       56.81       57.08      4.26 o 
   5  25   0      236.61      229.06      6.24 o 
   7  25   0       20.14       18.72      8.44 o 
   9  25   0        4.60       -0.67      5.90 o 
   0  26   0       73.88       67.93      4.94 o 
   2  26   0     5510.26     5576.86    106.72 o 
   4  26   0     2195.41     2169.26     46.81 o 
   6  26   0      602.12      551.18     16.43 o 
   8  26   0      251.23      248.05      8.28 o 
  10  26   0       86.78       83.09      4.74 o 
   1  27   0      319.92      297.01      6.85 o 
   3  27   0      845.36      881.99     14.36 o 
   5  27   0       21.24       13.24      5.79 o 
   7  27   0       89.88      111.97      6.99 o 
   9  27   0        9.97       21.55      5.03 o 
   0  28   0      211.60      174.21      6.74 o 
   2  28   0     2328.53     2047.67     28.91 o 
   4  28   0     2035.77     2029.03     28.71 o 
   6  28   0     1437.90     1436.13     20.99 o 
   8  28   0      356.26      347.15      9.48 o 
  10  28   0       50.06       50.69      4.26 o 
   1  29   0      868.81      853.73     13.13 o 
   3  29   0      816.82      819.84     12.66 o 
   5  29   0       55.50       58.01      7.67 o 
   7  29   0       12.47       -1.01      8.41 o 
   9  29   0        1.22        7.75      5.29 o 
   0  30   0       14.99       25.14      9.48 o 
   2  30   0      683.98      628.75     10.26 o 
   4  30   0      706.37      668.57     10.96 o 
   6  30   0     1108.03     1231.80     25.98 o 
   8  30   0      116.98      126.37      6.70 o 
  10  30   0       16.79       19.13      4.11 o 
   1  31   0      534.34      533.96     17.08 o 
   3  31   0      337.21      304.80      6.74 o 
   5  31   0      318.34      295.88      7.49 o 
   7  31   0        1.87       -2.14      7.63 o 
   9  31   0        0.85        0.48      5.99 o 
   0  32   0       49.10       18.54      7.30 o 
   2  32   0       39.37       38.19      4.16 o 
   4  32   0       57.35       35.53      5.35 o 
   6  32   0      880.66      949.01     14.07 o 
   8  32   0      122.50      117.95      6.24 o 
   1  33   0      255.81      247.64      7.78 o 
   3  33   0       26.61       24.89      5.50 o 
   5  33   0      902.96      861.36     12.99 o 
   7  33   0       32.00       37.60      6.17 o 
   9  33   0        5.45        9.42      5.74 o 
   0  34   0       18.45       20.02      6.43 o 
   2  34   0     1578.09     1599.07     36.60 o 
   4  34   0      268.90      276.06      7.24 o 
   6  34   0     1375.15     1327.55     20.58 o 
   8  34   0       72.30       95.45      5.99 o 
   1  35   0       97.27      108.52      4.94 o 
   3  35   0       28.40       32.18      4.98 o 
   5  35   0      764.76      778.95     12.62 o 
   7  35   0        9.97        7.52      9.74 o 
   9  35   0        5.77        5.32      6.02 o 
   0  36   0     2426.76     2349.14     43.36 o 
   2  36   0       84.53       94.57      5.24 o 
   4  36   0      154.50      108.32      6.63 o 
   6  36   0       39.32       61.27      5.77 o 
   8  36   0      252.28      243.40      7.45 o 
   1  37   0       40.87       59.05      4.44 o 
   3  37   0       54.09       62.11      4.74 o 
   5  37   0      543.60      528.99     10.98 o 
   7  37   0        4.95        6.89      7.92 o 
   9  37   0        8.64        7.04      6.91 o 
   0  38   0       34.45       36.73     11.73 o 
   2  38   0     1021.03     1070.27     31.04 o 
   4  38   0      798.12      830.14     16.49 o 
   6  38   0      145.58      152.47      7.13 o 
   8  38   0      313.48      286.81      7.42 o 
   1  39   0      100.12      104.93      7.20 o 
   3  39   0       55.34       50.54      4.99 o 
   5  39   0      137.21      127.20      6.99 o 
   7  39   0       23.92       18.27      5.58 o 
   9  39   0        4.42        3.99      5.05 o 
   0  40   0      136.37      140.88     16.22 o 
   2  40   0      539.26      565.57      9.74 o 
   4  40   0      176.34      189.03      8.23 o 
   6  40   0      195.20      191.49      7.49 o 
   8  40   0      193.46      207.48      6.92 o 
   1  41   0       48.40       57.69      8.30 o 
   3  41   0       10.62       12.47      5.24 o 
   5  41   0        0.61        3.32     10.05 o 
   7  41   0      104.05      122.63      8.79 o 
   0  42   0       32.52       34.90      7.06 o 
   2  42   0      344.32      378.43     10.72 o 
   4  42   0      273.51      260.04      8.24 o 
   6  42   0       26.47       13.76      8.06 o 
   8  42   0       61.47       55.08      4.40 o 
   1  43   0       13.69       17.69      8.49 o 
   3  43   0        1.83       -1.10      8.30 o 
   5  43   0       57.86       56.13      5.49 o 
   7  43   0       45.04       46.78      7.02 o 
   0  44   0       93.53       63.89      7.98 o 
   2  44   0       20.45       17.83      7.19 o 
   4  44   0      127.30      120.24      6.99 o 
   6  44   0       33.45        9.84      9.76 o 
   8  44   0       24.58       20.00      7.50 o 
   1  45   0        0.74       -8.19     11.67 o 
   3  45   0       15.40       18.10      6.93 o 
   5  45   0       50.11       47.71      6.63 o 
   7  45   0        1.56        1.85      6.74 o 
   0  46   0       12.10       -3.38     27.19 o 
   2  46   0      150.56      154.92      7.25 o 
   4  46   0      638.25      623.33     15.21 o 
   6  46   0      166.47      167.48      6.99 o 
   1  47   0        6.97        2.77      8.46 o 
   3  47   0       13.23       22.41      6.86 o 
   5  47   0        8.59       12.06      6.25 o 
   7  47   0        1.53       -4.17      7.18 o 
   0  48   0       48.18       51.68      7.76 o 
   2  48   0      278.38      266.05      8.49 o 
   4  48   0      551.63      589.43     14.34 o 
   6  48   0       27.17       18.40      8.21 o 
   1  49   0       16.50       11.83      7.81 o 
   3  49   0       96.64      106.42     12.24 o 
   5  49   0        2.10       12.97      5.81 o 
   7  49   0        6.79       13.82      4.57 o 
   0  50   0        0.04        4.94     14.71 o 
   2  50   0       83.21       93.57      6.99 o 
   4  50   0      111.75      124.04      8.22 o 
   6  50   0       23.24       42.95      5.62 o 
   1  51   0       28.89       16.15      8.14 o 
   3  51   0      127.73      134.42      6.49 o 
   5  51   0       10.04        8.39      5.91 o 
   0  52   0       28.78       12.23      7.76 o 
   2  52   0       19.33       22.26      5.82 o 
   4  52   0       54.92       40.09      7.49 o 
   6  52   0       11.14       13.39      5.05 o 
   1  53   0        3.42       -2.61     11.96 o 
   3  53   0       72.98       73.54      6.24 o 
   5  53   0       16.60       21.96      4.74 o 
   0  54   0        0.23        4.70     10.48 o 
   2  54   0      215.42      250.85      7.49 o 
   4  54   0       45.28       61.74     11.67 o 
   6  54   0        9.00        6.85      4.96 o 
   1  55   0        1.35       -6.72      9.86 o 
   3  55   0        4.96        8.53      9.21 o 
   5  55   0        7.08        4.79      6.18 o 
   0  56   0       10.20      -11.05     12.79 o 
   2  56   0      151.25      150.85      6.99 o 
   4  56   0        7.15       -7.96      8.83 o 
   1  57   0       13.01        4.92      5.71 o 
   3  57   0       29.38       38.47      4.41 o 
   5  57   0        2.48        1.83      4.35 o 
   0  58   0        0.45       -1.16     17.46 o 
   2  58   0       13.17        6.64      6.46 o 
   4  58   0        5.42        0.87      7.98 o 
   1  59   0        0.96        4.18      6.24 o 
   3  59   0       30.13       25.97      4.74 o 
   0  60   0       94.12       86.65     13.22 o 
   2  60   0        0.27       -1.37      7.98 o 
   1  61   0        3.46        8.57      6.15 o 
   3  61   0        1.39       -2.31      5.43 o 
   0  62   0        4.13       -4.24     12.70 o 
   2  62   0       41.56       41.25      4.49 o 
   1  63   0        0.43       -2.36      5.87 o 
   0  64   0        4.94        1.09      7.24 o 
 -11   1   1       50.11       56.54      6.70 o 
  -9   1   1       55.23       70.87      8.51 o 
  -7   1   1       79.58       83.85      6.35 o 
  -5   1   1     3807.75     3435.21     52.26 o 
  -3   1   1     9899.67     8803.05     52.26 o 
  -1   1   1     1911.82     1687.48     15.02 o 
   1   1   1     4374.51     4808.07     26.19 o 
   3   1   1     2054.79     2029.28     32.06 o 
   5   1   1      563.62      567.60      8.46 o 
   7   1   1      124.53      128.35      6.74 o 
   9   1   1       23.87       18.77      7.11 o 
 -12   2   1       16.41       28.07      5.29 o 
 -10   2   1      248.71      258.47     11.65 o 
  -8   2   1       92.14       95.96      9.23 o 
  -6   2   1     3192.59     2992.11    137.65 o 
  -4   2   1     3217.73     2864.99     34.48 o 
  -2   2   1    17633.47    17481.13    352.04 o 
   0   2   1       37.20       29.70      2.49 o 
   2   2   1      779.76      591.66      8.67 o 
   4   2   1      202.85      181.90      4.99 o 
   6   2   1      380.84      386.59      7.99 o 
   8   2   1       38.06       31.30      8.43 o 
  10   2   1       16.75       23.56      4.75 o 
 -11   3   1       12.62       14.77      8.43 o 
  -9   3   1      129.52      123.39      9.53 o 
  -7   3   1      661.29      645.69     13.72 o 
  -5   3   1     1425.17     1444.55     29.01 o 
  -3   3   1     6090.22     6498.17    167.10 o 
  -1   3   1     7593.80     7501.69     63.00 o 
   1   3   1    17028.51    16604.43     65.36 o 
   3   3   1     2521.82     2554.65     26.94 o 
   5   3   1      349.45      351.54      6.94 o 
   7   3   1      126.54       97.54      7.49 o 
   9   3   1       89.18       85.00      5.99 o 
 -12   4   1       48.38       51.16      6.35 o 
 -10   4   1      194.02      196.53     11.65 o 
  -8   4   1      179.50      180.60     19.71 o 
  -6   4   1     2210.53     2330.13     41.94 o 
  -4   4   1     2499.74     2471.08     32.29 o 
  -2   4   1    14657.26    13802.03    404.90 o 
   0   4   1    13716.91    13573.05    248.33 o 
   2   4   1     6914.35     6094.58     55.91 o 
   4   4   1     5892.98     5758.12     85.69 o 
   6   4   1      295.41      250.99      7.56 o 
   8   4   1      799.37      812.56     14.35 o 
  10   4   1       38.00       40.86      4.15 o 
 -11   5   1      193.19      167.45      9.88 o 
  -9   5   1       94.79       91.27      7.76 o 
  -7   5   1      267.00      289.04      9.18 o 
  -5   5   1     3141.96     3359.89     44.00 o 
  -3   5   1     5906.42     5354.60     78.74 o 
  -1   5   1     6165.32     6443.92     69.86 o 
   1   5   1      299.22      231.12      3.80 o 
   3   5   1     2702.51     2796.57     28.57 o 
   5   5   1      489.62      561.36     10.16 o 
   7   5   1      242.46      235.23     10.81 o 
   9   5   1      155.68      159.62      6.60 o 
 -12   6   1       33.99       27.97     11.23 o 
 -10   6   1      439.33      456.24     17.72 o 
  -8   6   1       22.42       33.59     12.97 o 
  -6   6   1      996.62     1083.71     23.68 o 
  -4   6   1      857.61      953.71     18.38 o 
  -2   6   1    54526.05    59918.93   1600.34 o 
   0   6   1       44.24       37.94     16.71 o 
   2   6   1     2924.61     3130.89     25.99 o 
   4   6   1       55.67       45.76      3.49 o 
   6   6   1      393.07      384.00      8.24 o 
   8   6   1       12.61       13.97      8.30 o 
  10   6   1       41.01       42.06      5.91 o 
 -11   7   1       78.27       66.00     15.97 o 
  -9   7   1      356.62      349.51     13.41 o 
  -7   7   1      223.48      197.73      8.12 o 
  -5   7   1      403.28      421.85     16.73 o 
  -3   7   1    22691.50    20890.37     93.29 o 
  -1   7   1     2851.45     2483.85     22.34 o 
   1   7   1    18594.92    17707.50    227.86 o 
   3   7   1      100.50       93.35      3.74 o 
   5   7   1      164.39      146.29      5.43 o 
   7   7   1      273.56      275.52     10.09 o 
   9   7   1       99.55       89.78     12.76 o 
 -12   8   1       19.64       16.32      6.78 o 
 -10   8   1       72.63       73.05     10.98 o 
  -8   8   1      946.94      939.45     20.13 o 
  -6   8   1      216.16      251.29      7.89 o 
  -4   8   1     6742.10     6277.81     54.06 o 
  -2   8   1     3093.90     2854.71     65.85 o 
   0   8   1   184674.52   234371.39   2220.22 o 
   2   8   1     4856.47     4613.70     34.87 o 
   4   8   1     1076.00     1250.05     19.48 o 
   6   8   1      182.73      169.98      6.74 o 
   8   8   1      138.65      140.34      6.99 o 
  10   8   1       18.07       26.96      4.20 o 
 -11   9   1        4.56        0.17     10.23 o 
  -9   9   1      399.05      433.58     13.41 o 
  -7   9   1        5.02       -1.87     11.58 o 
  -5   9   1     2191.82     2056.35     87.66 o 
  -3   9   1     3620.47     3385.09     75.58 o 
  -1   9   1      917.87      857.90     23.04 o 
   1   9   1     4587.04     4805.94     31.87 o 
   3   9   1     2324.18     2311.90     26.73 o 
   5   9   1        0.01        8.89      6.84 o 
   7   9   1      343.72      343.09     10.16 o 
   9   9   1       25.90       15.09      7.92 o 
 -12  10   1       18.05       22.30      7.24 o 
 -10  10   1      116.17      144.02     12.23 o 
  -8  10   1      699.99      659.34     15.73 o 
  -6  10   1     1542.62     1747.11     33.05 o 
  -4  10   1     1680.68     1808.81     48.57 o 
  -2  10   1   131186.45   144653.95   1747.67 o 
   0  10   1      187.30      147.16      4.04 o 
   2  10   1     2897.67     3283.19     37.08 o 
   4  10   1      527.15      573.56      8.24 o 
   6  10   1      307.13      316.93      8.49 o 
   8  10   1       15.70       16.71      7.01 o 
  10  10   1       28.12       21.29      4.17 o 
 -11  11   1       22.27       14.21     14.77 o 
  -9  11   1      488.99      510.80     15.53 o 
  -7  11   1      422.23      365.52     25.71 o 
  -5  11   1      859.45      941.70     19.43 o 
  -3  11   1     8481.90     8603.14     58.73 o 
  -1  11   1    23555.10    20456.93    271.37 o 
   1  11   1    13541.50    13072.09     52.49 o 
   3  11   1     1973.58     1946.15     25.08 o 
   5  11   1      115.58      126.27      4.99 o 
   7  11   1      332.48      345.51      9.73 o 
   9  11   1       30.36       37.11      4.49 o 
 -12  12   1       17.48       12.23      4.94 o 
 -10  12   1       14.60       16.22      7.76 o 
  -8  12   1        6.39       -1.25     13.76 o 
  -6  12   1       24.81       62.68     10.48 o 
  -4  12   1    15916.74    16293.36    440.87 o 
  -2  12   1    31236.33    30724.82    492.15 o 
   0  12   1    45970.71    43218.87    678.04 o 
   2  12   1     6970.81     6723.23     95.16 o 
   4  12   1     1391.79     1340.88     20.28 o 
   6  12   1      189.68      205.81      8.28 o 
   8  12   1       74.93       76.47      6.35 o 
  10  12   1        1.62        6.47      4.36 o 
 -11  13   1      138.31      125.77      9.18 o 
  -9  13   1      103.82       73.85      9.88 o 
  -7  13   1      147.51      183.02     14.22 o 
  -5  13   1      245.39      305.11     16.22 o 
  -3  13   1     7995.34     7721.53    218.56 o 
  -1  13   1    29710.43    28814.49    348.60 o 
   1  13   1     4974.62     4184.71     35.99 o 
   3  13   1      221.17      212.80      6.99 o 
   5  13   1      907.15      935.16     13.47 o 
   7  13   1      111.38      102.81      6.99 o 
   9  13   1      164.25      161.20      6.49 o 
 -12  14   1       21.51       33.99     14.22 o 
 -10  14   1       13.56       -8.09     14.87 o 
  -8  14   1        1.23      -13.50     24.95 o 
  -6  14   1      310.09      270.32      8.12 o 
  -4  14   1     4047.45     3967.43    130.99 o 
  -2  14   1     4558.22     4548.58     41.06 o 
   0  14   1       35.90      137.91     37.92 o 
   2  14   1    11295.71    10829.73    152.67 o 
   4  14   1      601.58      632.16      9.96 o 
   6  14   1      374.66      366.41     14.70 o 
   8  14   1        7.90       12.51      8.34 o 
  10  14   1       40.58       44.38      3.76 o 
 -11  15   1      194.61      181.90      8.82 o 
  -9  15   1      190.48      173.32      9.88 o 
  -7  15   1      872.88      922.37     22.23 o 
  -5  15   1      445.26      468.20     12.48 o 
  -3  15   1     1732.62     1667.00     28.33 o 
  -1  15   1    18566.55    17394.13    168.91 o 
   1  15   1     3772.08     3358.89     64.05 o 
   3  15   1      139.36      117.58      4.27 o 
   5  15   1      239.02      277.42      7.24 o 
   7  15   1      113.59      100.36      6.50 o 
   9  15   1      161.40      142.66      6.24 o 
 -10  16   1      109.96      114.92      9.17 o 
  -8  16   1      604.30      639.31     16.24 o 
  -6  16   1     1044.64      984.57     25.24 o 
  -4  16   1     3448.37     3040.37     87.12 o 
  -2  16   1     5327.51     5695.00     48.77 o 
   0  16   1    13520.91    12280.46    144.46 o 
   2  16   1     4358.65     4463.92     38.77 o 
   4  16   1      689.70      655.76      9.84 o 
   6  16   1      117.93      121.50      6.55 o 
   8  16   1       95.34      105.24      6.74 o 
 -11  17   1        3.12        3.55     13.97 o 
  -9  17   1      200.98      208.62     10.79 o 
  -7  17   1      279.49      280.72     14.48 o 
  -5  17   1      595.94      631.81     13.77 o 
  -3  17   1       33.54       10.69      5.08 o 
  -1  17   1     4443.70     4077.44     40.82 o 
   1  17   1      217.41      225.33      6.65 o 
   3  17   1      550.71      492.06      7.16 o 
   5  17   1      589.60      601.79      9.46 o 
   7  17   1      111.21      127.94      8.86 o 
   9  17   1       35.35       26.82      8.10 o 
 -10  18   1       15.17       19.79     12.97 o 
  -8  18   1      816.70      745.39     16.60 o 
  -6  18   1     1214.99     1194.15     60.98 o 
  -4  18   1     8637.40     8356.09     73.41 o 
  -2  18   1     1467.22     1379.53     25.66 o 
   0  18   1       46.05       47.77      3.55 o 
   2  18   1    13687.66    13816.20    112.49 o 
   4  18   1      420.20      418.93      9.30 o 
   6  18   1      611.98      641.43     11.38 o 
   8  18   1        7.53       20.88      5.26 o 
 -11  19   1        3.24       10.66     11.58 o 
  -9  19   1        2.21        7.15      7.94 o 
  -7  19   1      372.21      416.10     11.30 o 
  -5  19   1      160.18      180.82     12.73 o 
  -3  19   1      637.91      632.99     12.72 o 
  -1  19   1       69.39       63.70      4.40 o 
   1  19   1      678.66      758.17     18.10 o 
   3  19   1     1751.67     1715.37     27.95 o 
   5  19   1      374.66      320.50     12.61 o 
   7  19   1      247.02      289.55     18.80 o 
   9  19   1       25.19       30.69      4.41 o 
 -10  20   1      104.33      128.08      8.82 o 
  -8  20   1        5.41        0.00     15.17 o 
  -6  20   1      221.51      263.31      9.53 o 
  -4  20   1     6367.32     6046.55    322.21 o 
  -2  20   1     5969.86     4719.73    129.01 o 
   0  20   1     3646.88     3226.84     32.89 o 
   2  20   1     4167.55     4323.77     59.38 o 
   4  20   1     1146.88     1191.84     22.36 o 
   6  20   1      168.59      145.72      7.28 o 
   8  20   1       93.83      101.81      5.99 o 
 -11  21   1       71.07       60.77      8.23 o 
  -9  21   1      521.46      512.62     15.23 o 
  -7  21   1      163.95      144.32      8.12 o 
  -5  21   1     1097.82     1009.91     39.48 o 
  -3  21   1     1346.42     1295.93     58.52 o 
  -1  21   1      422.63      519.28     10.93 o 
   1  21   1     1024.72     1138.57     16.24 o 
   3  21   1      399.34      426.48     10.67 o 
   5  21   1       82.17       78.59      5.74 o 
   7  21   1      108.30      101.33      6.99 o 
   9  21   1       40.96       44.28      6.63 o 
 -10  22   1       13.80       19.54      8.88 o 
  -8  22   1      546.44      555.48     15.18 o 
  -6  22   1      512.61      557.27     12.71 o 
  -4  22   1     7871.21     8235.59    213.45 o 
  -2  22   1       72.97       55.51      4.68 o 
   0  22   1       68.26       52.82      5.31 o 
   2  22   1      446.84      455.06      7.09 o 
   4  22   1      621.66      617.56     10.45 o 
   6  22   1      885.64      940.57     14.18 o 
   8  22   1       11.53       13.46      7.87 o 
 -11  23   1       45.89       33.72     12.72 o 
  -9  23   1      272.20      259.66     11.65 o 
  -7  23   1      403.03      386.76     20.72 o 
  -5  23   1       27.63       28.75     13.72 o 
  -3  23   1      250.55      252.09     13.48 o 
  -1  23   1      728.37      841.74     17.65 o 
   1  23   1      433.70      506.99     10.23 o 
   3  23   1       33.29       33.65      7.27 o 
   5  23   1      357.44      390.54      9.58 o 
   7  23   1      526.02      519.96     10.74 o 
   9  23   1       36.17       41.55      4.42 o 
 -10  24   1       18.41       23.70      6.70 o 
  -8  24   1      861.90      910.90     20.48 o 
  -6  24   1       63.43       61.42      7.41 o 
  -4  24   1      210.02      178.23      7.41 o 
  -2  24   1      195.80      247.27     15.22 o 
   0  24   1     3095.62     2987.30     35.33 o 
   2  24   1     4065.59     3709.03     46.38 o 
   4  24   1      704.88      686.14     10.71 o 
   6  24   1      159.09      179.29      8.23 o 
   8  24   1       62.48       75.14      5.59 o 
 -11  25   1        2.83      -16.96     16.96 o 
  -9  25   1      255.05      257.33     11.65 o 
  -7  25   1      118.23       90.89      8.82 o 
  -5  25   1       47.11       57.19      9.98 o 
  -3  25   1     3034.58     3131.47    142.90 o 
  -1  25   1      359.00      296.25     11.23 o 
   1  25   1     1374.30     1233.24     18.81 o 
   3  25   1       39.19       25.36      5.04 o 
   5  25   1      357.14      350.26     10.28 o 
   7  25   1      211.01      210.36      8.24 o 
   9  25   1       12.32        9.74      5.28 o 
 -10  26   1       78.37       76.69      8.12 o 
  -8  26   1       84.35       61.38      7.76 o 
  -6  26   1      783.95      789.07     30.22 o 
  -4  26   1      706.96      708.86     20.48 o 
  -2  26   1     7911.49     8031.74    123.08 o 
   0  26   1       96.84       89.80      4.71 o 
   2  26   1     1516.94     1305.21     19.33 o 
   4  26   1      100.21       77.38      5.18 o 
   6  26   1      508.69      484.44     10.05 o 
   8  26   1       19.89       27.87      5.33 o 
 -11  27   1        1.10       -2.27      9.86 o 
  -9  27   1      230.85      271.29     11.29 o 
  -7  27   1      191.98      188.91     10.94 o 
  -5  27   1      555.32      577.96     13.01 o 
  -3  27   1     2343.86     2296.75    115.93 o 
  -1  27   1      162.21      182.71      7.24 o 
   1  27   1     3500.40     3263.58     36.05 o 
   3  27   1     1604.67     1554.54     23.46 o 
   5  27   1      287.31      264.35      9.44 o 
   7  27   1      210.85      211.98     10.84 o 
   9  27   1        5.20       11.05      4.91 o 
 -10  28   1        4.68       13.97      6.00 o 
  -8  28   1      170.16      183.53     23.71 o 
  -6  28   1      461.01      424.14     11.65 o 
  -4  28   1      457.99      388.46      9.89 o 
  -2  28   1       49.05       39.04      5.74 o 
   0  28   1     3162.09     2879.35     38.41 o 
   2  28   1      397.43      339.36      9.33 o 
   4  28   1      347.57      305.81      7.54 o 
   6  28   1       48.72       52.45      5.77 o 
   8  28   1       44.35       31.35      5.53 o 
 -11  29   1       54.29       53.97      5.65 o 
  -9  29   1       28.69       32.73      7.41 o 
  -7  29   1      537.13      521.43     29.46 o 
  -5  29   1      217.44      239.40      8.82 o 
  -3  29   1      682.98      640.96     14.27 o 
  -1  29   1      802.85      738.49     15.88 o 
   1  29   1      164.38      164.56      6.05 o 
   3  29   1      343.04      367.53      7.24 o 
   5  29   1      437.17      410.99      9.36 o 
   7  29   1       54.38       55.51      5.48 o 
   9  29   1       34.95       29.89      6.47 o 
 -10  30   1       71.08       65.39      7.06 o 
  -8  30   1      518.23      558.98     20.97 o 
  -6  30   1      577.01      574.74     13.77 o 
  -4  30   1      562.28      558.08     12.98 o 
  -2  30   1      246.26      200.17      7.76 o 
   0  30   1       44.59       41.95      4.61 o 
   2  30   1      772.18      744.49     10.90 o 
   4  30   1      739.01      719.87     11.97 o 
   6  30   1      273.82      289.91      8.49 o 
   8  30   1       77.39       61.61      4.99 o 
  -9  31   1        8.14        2.20     16.22 o 
  -7  31   1      222.98      219.66     11.65 o 
  -5  31   1     1000.38     1003.36     30.23 o 
  -3  31   1      132.25      105.15      7.41 o 
  -1  31   1     1080.81      938.96     19.08 o 
   1  31   1      168.50      176.30      5.24 o 
   3  31   1      448.69      476.61      8.86 o 
   5  31   1      250.45      269.35      8.24 o 
   7  31   1       20.45       15.02      7.85 o 
 -10  32   1       64.13       55.61     11.98 o 
  -8  32   1       80.04       71.85      8.63 o 
  -6  32   1       52.24       70.70      8.15 o 
  -4  32   1      436.41      468.25     14.48 o 
  -2  32   1     1356.10     1309.11     34.00 o 
   0  32   1     1720.81     1657.43     28.58 o 
   2  32   1      536.22      550.32      8.64 o 
   4  32   1       87.92       90.40      6.49 o 
   6  32   1      316.44      299.33      8.24 o 
   8  32   1       21.98       10.08      5.92 o 
  -9  33   1       73.61       68.89      8.47 o 
  -7  33   1      147.89      162.75     10.65 o 
  -5  33   1       76.91       69.39     12.97 o 
  -3  33   1      123.27      108.27     14.47 o 
  -1  33   1      271.89      240.94     20.96 o 
   1  33   1      128.99      131.42      5.17 o 
   3  33   1      165.26      137.95      5.86 o 
   5  33   1      116.39      131.24      6.99 o 
   7  33   1      140.65      140.85      5.99 o 
 -10  34   1       62.63       58.40      7.06 o 
  -8  34   1      400.83      354.25     21.47 o 
  -6  34   1       73.58       89.58      9.53 o 
  -4  34   1       29.06       18.80      6.17 o 
  -2  34   1       74.26       47.48      8.48 o 
   0  34   1       47.46       57.56      5.47 o 
   2  34   1       85.21       72.71      6.19 o 
   4  34   1      443.97      489.55     10.61 o 
   6  34   1      261.94      255.82      8.24 o 
   8  34   1      105.79      111.06      5.24 o 
  -9  35   1       70.21       77.86      8.12 o 
  -7  35   1      179.69      196.29     12.00 o 
  -5  35   1      262.30      260.09     10.59 o 
  -3  35   1      261.50      239.15      8.82 o 
  -1  35   1      244.84      237.89      9.53 o 
   1  35   1      256.60      271.22      7.20 o 
   3  35   1      305.49      322.36      8.04 o 
   5  35   1      366.76      370.25      9.73 o 
   7  35   1      107.53      118.45      5.74 o 
 -10  36   1       54.54       63.20      6.35 o 
  -8  36   1      150.89      150.13     14.47 o 
  -6  36   1      854.82      825.46     25.97 o 
  -4  36   1      557.20      569.03     43.44 o 
  -2  36   1      263.49      290.18     18.47 o 
   0  36   1      373.71      426.45      9.51 o 
   2  36   1      558.32      535.30      9.36 o 
   4  36   1      398.66      402.17      9.48 o 
   6  36   1       80.20       84.05      5.24 o 
   8  36   1       47.10       64.35      4.74 o 
  -9  37   1       58.68       66.28      7.41 o 
  -7  37   1      356.64      334.89     23.71 o 
  -5  37   1       44.52       37.72      7.41 o 
  -3  37   1      285.08      248.42     14.48 o 
  -1  37   1        8.18        2.09      8.23 o 
   1  37   1       53.80       55.41      9.29 o 
   3  37   1       84.05       86.57      6.09 o 
   5  37   1      223.64      248.65      8.36 o 
   7  37   1       64.64       70.19      5.24 o 
 -10  38   1       33.91       44.70      7.48 o 
  -8  38   1        2.89       -0.67     13.14 o 
  -6  38   1       78.08       83.86      9.73 o 
  -4  38   1      345.49      352.24     12.35 o 
  -2  38   1      209.87      220.43     13.48 o 
   0  38   1       11.54        5.20     12.42 o 
   2  38   1       22.03       22.07      5.58 o 
   4  38   1      508.98      458.28     10.05 o 
   6  38   1      201.22      225.30     10.45 o 
   8  38   1       52.06       65.33      3.99 o 
  -9  39   1       28.27       47.64      6.74 o 
  -7  39   1        8.99        7.50     16.34 o 
  -5  39   1      223.96      240.83     11.29 o 
  -3  39   1       78.27       96.44      7.43 o 
  -1  39   1       36.66       42.21      6.35 o 
   1  39   1       34.64       27.63     14.26 o 
   3  39   1      511.02      482.91     10.38 o 
   5  39   1       59.67       70.68      6.86 o 
   7  39   1       31.61       38.65      8.07 o 
  -8  40   1       10.55        8.82      8.48 o 
  -6  40   1       72.62       89.00      8.63 o 
  -4  40   1       56.70       50.20      9.17 o 
  -2  40   1       34.98       39.65      7.43 o 
   0  40   1       29.66       32.90      5.47 o 
   2  40   1      737.06      722.25     16.58 o 
   4  40   1      119.93      132.78      6.99 o 
   6  40   1       41.97       40.66      6.26 o 
  -9  41   1       39.58       45.82      6.00 o 
  -7  41   1       75.11       87.97     11.73 o 
  -5  41   1      261.46      278.69     11.65 o 
  -3  41   1       12.08      -14.98     30.44 o 
  -1  41   1      127.77      125.93     10.73 o 
   1  41   1       55.10       34.16      9.94 o 
   3  41   1      431.56      450.05     12.39 o 
   5  41   1       16.79        3.01      8.00 o 
   7  41   1       25.42        4.89      8.90 o 
  -8  42   1       77.36       82.45      7.76 o 
  -6  42   1       85.50       73.63     16.72 o 
  -4  42   1      169.38      161.30      9.53 o 
  -2  42   1      196.66      180.71      9.59 o 
   0  42   1        6.42       12.16      6.67 o 
   2  42   1      136.61      153.26      6.74 o 
   4  42   1       75.01       89.18      6.50 o 
   6  42   1       46.94       58.06      8.28 o 
  -9  43   1       29.93       32.01      5.29 o 
  -7  43   1      157.96      130.02      8.82 o 
  -5  43   1       12.74        5.94      9.56 o 
  -3  43   1       65.31       68.10      7.41 o 
  -1  43   1       11.67        8.33     14.22 o 
   1  43   1      268.26      253.91      8.50 o 
   3  43   1      107.05      113.22      9.71 o 
   5  43   1      118.36      115.52      6.24 o 
   7  43   1       25.99       32.61      3.75 o 
  -8  44   1       57.75       94.49      7.98 o 
  -6  44   1        9.33        4.44      9.77 o 
  -4  44   1      266.81      259.77     26.45 o 
  -2  44   1        4.44       14.17      9.42 o 
   0  44   1      263.75      262.04      9.22 o 
   2  44   1        8.67       11.96      6.10 o 
   4  44   1        5.95       -5.16     12.27 o 
   6  44   1       72.29       92.21      4.99 o 
  -9  45   1       26.98       26.29      7.24 o 
  -7  45   1       61.82       70.08      8.47 o 
  -5  45   1      121.69      133.84     23.70 o 
  -3  45   1      213.18      233.02     11.65 o 
  -1  45   1        7.16       -1.70     14.98 o 
   1  45   1       74.52       85.83      6.77 o 
   3  45   1      143.80      145.63      6.99 o 
   5  45   1       59.09       75.61     10.16 o 
   7  45   1       20.53       23.21      6.34 o 
  -8  46   1       39.40       44.46      6.35 o 
  -6  46   1       81.38      103.86      9.17 o 
  -4  46   1       52.36       56.91      8.63 o 
  -2  46   1      159.10      166.55      9.88 o 
   0  46   1        8.22       15.74      8.64 o 
   2  46   1      314.53      274.75      9.09 o 
   4  46   1        9.08       16.30      6.60 o 
   6  46   1       37.17       43.50      4.49 o 
  -7  47   1       20.99       18.21      6.00 o 
  -5  47   1        8.80       -9.82      9.82 o 
  -3  47   1       19.61        9.59     11.23 o 
  -1  47   1        0.97       -0.30     11.79 o 
   1  47   1       44.87       62.07      5.61 o 
   3  47   1       58.42       44.53     12.06 o 
   5  47   1       22.79       14.30      9.15 o 
  -8  48   1       49.03       63.52      6.70 o 
  -6  48   1       96.21      109.40     10.98 o 
  -4  48   1      156.81      145.79      9.88 o 
  -2  48   1        4.17       -1.29     13.54 o 
   0  48   1       62.10       63.88      6.43 o 
   2  48   1       59.06       74.63      5.77 o 
   4  48   1       39.95       29.56      9.54 o 
   6  48   1        9.06        2.32      6.05 o 
  -7  49   1       28.10       25.44      6.70 o 
  -5  49   1       62.32       74.90      8.15 o 
  -3  49   1       14.89        4.18     16.69 o 
  -1  49   1        1.65        9.48     11.23 o 
   1  49   1       48.54       44.50      5.49 o 
   3  49   1       55.24       55.76      8.53 o 
   5  49   1       15.93       11.01      5.99 o 
  -8  50   1        4.36       11.81      7.73 o 
  -6  50   1       79.46       77.23      7.76 o 
  -4  50   1       57.44       57.66      7.41 o 
  -2  50   1       27.04       39.15      7.76 o 
   0  50   1        2.06        0.18      9.84 o 
   2  50   1       24.32       39.87      6.19 o 
   4  50   1       74.23       73.75      5.55 o 
   6  50   1       10.91        9.89      5.12 o 
  -7  51   1        9.01       -5.22     11.43 o 
  -5  51   1        3.59       12.22      8.52 o 
  -3  51   1       41.43       29.52     14.97 o 
  -1  51   1       33.81       22.87     16.47 o 
   1  51   1      118.42      116.74      6.74 o 
   3  51   1       36.30       41.32     10.95 o 
   5  51   1        2.58        6.66      5.67 o 
  -6  52   1        5.40       -5.64     11.93 o 
  -4  52   1       30.18       51.92     17.71 o 
  -2  52   1       20.67       35.18      7.76 o 
   0  52   1      163.51      193.45     12.87 o 
   2  52   1       41.72       54.84      5.23 o 
   4  52   1       27.75       26.75      6.63 o 
  -7  53   1        2.66       -2.58      6.40 o 
  -5  53   1       14.56       11.95      7.99 o 
  -3  53   1      127.74      132.51      9.17 o 
  -1  53   1       12.47       21.06      9.11 o 
   1  53   1       56.32       68.96      5.76 o 
   3  53   1        5.04        3.21      8.75 o 
   5  53   1        6.94        5.67      6.84 o 
  -6  54   1        2.67        6.99     12.35 o 
  -4  54   1       90.38       95.80      8.12 o 
  -2  54   1       19.94        7.77      9.33 o 
   0  54   1        0.34       -8.64      8.64 o 
   2  54   1       97.43      101.89      6.77 o 
   4  54   1        2.80       11.43      5.62 o 
  -5  55   1       38.96       38.37      7.06 o 
  -3  55   1       32.61       41.30      9.48 o 
  -1  55   1        1.12      -13.72     16.22 o 
   1  55   1       36.55       42.37      5.59 o 
   3  55   1       19.11        6.95      7.52 o 
  -6  56   1        0.35        3.76      9.66 o 
  -4  56   1       65.92       76.36      7.41 o 
  -2  56   1        0.50       -4.09     12.43 o 
   0  56   1       23.06       16.87     11.39 o 
   2  56   1      122.60      116.26      6.05 o 
   4  56   1       15.50       11.59      4.76 o 
  -5  57   1       22.88       23.48     19.21 o 
  -3  57   1       14.04       11.03      7.78 o 
  -1  57   1        9.70       -9.90     27.44 o 
   1  57   1       23.20        9.67      7.63 o 
   3  57   1       11.57        7.07      5.31 o 
  -4  58   1       30.82       29.26      6.35 o 
  -2  58   1       27.69       35.74     11.73 o 
   0  58   1        0.53        5.82      4.90 o 
   2  58   1       37.49       38.93      8.35 o 
  -5  59   1        0.01        9.31      6.99 o 
  -3  59   1       32.35       41.94      6.70 o 
  -1  59   1       17.43        8.90      7.30 o 
   1  59   1       42.81       53.61      4.74 o 
   3  59   1        1.73       -7.75      8.93 o 
  -4  60   1       57.74       59.41      6.74 o 
  -2  60   1        2.15       -6.49     11.64 o 
   0  60   1       45.63       59.32      5.28 o 
   2  60   1       47.37       58.15      6.27 o 
  -3  61   1       17.59       11.93      7.09 o 
  -1  61   1        1.30        0.00      6.00 o 
   1  61   1        7.96        6.12      5.94 o 
  -2  62   1       79.44       85.35      6.35 o 
   0  62   1        0.34        3.24      6.06 o 
  -1  63   1        2.26       10.73      9.88 o 
 -12   0   2      142.42      160.20     13.47 o 
 -10   0   2      269.52      281.01     16.47 o 
  -8   0   2      345.04      318.49     13.98 o 
  -6   0   2     1022.37     1126.18     33.99 o 
  -4   0   2     2075.81     2029.31     39.63 o 
  -2   0   2    11638.48    12961.18     87.85 o 
   0   0   2     3253.19     3168.13     47.31 o 
   2   0   2     8969.41     8777.30    106.43 o 
   4   0   2       38.73       50.40      7.98 o 
   6   0   2      190.85      232.07     16.47 o 
   8   0   2       57.26       66.37     11.48 o 
 -13   1   2       25.20       23.23      4.94 o 
 -11   1   2      454.83      435.81     17.72 o 
  -9   1   2      103.64      111.74      8.47 o 
  -7   1   2      713.42      759.65     15.69 o 
  -5   1   2      764.80      731.50     20.74 o 
  -3   1   2     8789.21     8992.52     52.97 o 
  -1   1   2     9781.18     9438.76     54.06 o 
   1   1   2      383.11      415.00      9.18 o 
   3   1   2      532.49      542.41     13.73 o 
   5   1   2      249.15      231.57     10.24 o 
   7   1   2      437.59      428.34     13.77 o 
   9   1   2       11.54        9.17     16.47 o 
 -12   2   2       53.90       71.14      7.76 o 
 -10   2   2       86.10       76.00      8.63 o 
  -8   2   2       28.92       28.48      5.65 o 
  -6   2   2     4426.61     4863.95     55.46 o 
  -4   2   2      100.45      104.82      4.59 o 
  -2   2   2    25556.67    26794.58    614.00 o 
   0   2   2       37.72       23.98      4.24 o 
   2   2   2      634.24      655.72     14.28 o 
   4   2   2      192.42      189.18      8.12 o 
   6   2   2      240.52      225.50     19.22 o 
   8   2   2       79.45       91.03      8.12 o 
 -13   3   2        8.38        5.16     13.22 o 
 -11   3   2      198.87      207.78     13.72 o 
  -9   3   2      298.11      266.87     21.96 o 
  -7   3   2     1367.92     1316.26     30.00 o 
  -5   3   2      318.18      344.26     11.98 o 
  -3   3   2     7071.97     7584.16     54.58 o 
  -1   3   2      935.11     1368.23     20.70 o 
   1   3   2      108.11      103.08      4.94 o 
   3   3   2     2563.07     2695.75     46.92 o 
   5   3   2      251.45      245.33     10.24 o 
   7   3   2      212.71      179.80     10.66 o 
   9   3   2        1.75        7.59      6.48 o 
 -12   4   2       38.48       31.33      9.98 o 
 -10   4   2       91.89      105.94     10.98 o 
  -8   4   2       26.13       31.23      5.65 o 
  -6   4   2     1620.63     1601.67     32.90 o 
  -4   4   2    11803.52    12472.87    388.18 o 
  -2   4   2    19370.15    19464.09    170.86 o 
   0   4   2    12964.86    13150.65    250.51 o 
   2   4   2      186.74      177.10      6.11 o 
   4   4   2       26.61       45.26      6.23 o 
   6   4   2       33.30       43.29      8.23 o 
   8   4   2       56.30       58.10      8.12 o 
 -13   5   2        7.45        0.77     10.21 o 
 -11   5   2       52.87       55.96     12.23 o 
  -9   5   2      452.91      446.61     12.00 o 
  -7   5   2     1353.86     1388.47     29.70 o 
  -5   5   2      142.26      159.62      8.48 o 
  -3   5   2    14729.32    14485.97    540.30 o 
  -1   5   2    21420.16    21411.72    627.69 o 
   1   5   2      414.90      423.38      9.16 o 
   3   5   2      668.83      746.79     24.72 o 
   5   5   2      159.67      176.20      9.23 o 
   7   5   2       23.61       28.21     17.96 o 
   9   5   2       25.99       21.21      5.29 o 
 -12   6   2       34.17       42.26      6.95 o 
 -10   6   2      604.50      680.23     16.49 o 
  -8   6   2      408.99      464.30     11.30 o 
  -6   6   2     2916.59     3204.57    142.66 o 
  -4   6   2     6075.70     6153.68    133.95 o 
  -2   6   2    16037.30    15140.19    150.25 o 
   0   6   2       20.41        7.30      8.64 o 
   2   6   2     3683.21     3749.68    120.76 o 
   4   6   2      384.77      410.84     19.97 o 
   6   6   2      705.90      733.64     17.66 o 
   8   6   2       27.30       22.84     21.46 o 
 -13   7   2       34.86       33.45     11.48 o 
 -11   7   2       29.05       15.04      9.77 o 
  -9   7   2       85.97       70.54      8.82 o 
  -7   7   2     1882.33     2039.50    109.33 o 
  -5   7   2      758.51      674.30     14.64 o 
  -3   7   2     5325.40     4981.97    118.80 o 
  -1   7   2     1991.69     1973.53     58.97 o 
   1   7   2      194.07      169.01      6.99 o 
   3   7   2     1532.15     1730.29     34.26 o 
   5   7   2      366.91      408.60     12.00 o 
   7   7   2       39.70       48.11      8.23 o 
   9   7   2       14.86       12.97      6.25 o 
 -12   8   2       60.54       73.35      7.76 o 
 -10   8   2      526.79      574.64     15.53 o 
  -8   8   2      143.80      163.80     10.23 o 
  -6   8   2     4080.04     4053.46     52.57 o 
  -4   8   2      265.11      208.63      9.49 o 
  -2   8   2    31870.53    32502.39    745.26 o 
   0   8   2    19113.04    20985.31    691.31 o 
   2   8   2     7591.61     8364.10     75.39 o 
   4   8   2      461.78      456.63     11.48 o 
   6   8   2       29.66       23.67     10.05 o 
   8   8   2       39.68       38.45      8.98 o 
 -13   9   2       18.36        6.20      5.92 o 
 -11   9   2       78.34       79.36      8.51 o 
  -9   9   2      543.11      572.47     14.12 o 
  -7   9   2      101.11       96.37     15.47 o 
  -5   9   2      527.17      535.50     11.09 o 
  -3   9   2    14441.89    13186.83    434.97 o 
  -1   9   2    12519.79    12567.02     70.38 o 
   1   9   2      505.89      503.65     10.58 o 
   3   9   2      164.89      160.46      6.71 o 
   5   9   2      661.82      693.42     15.89 o 
   7   9   2      125.43      140.87      9.53 o 
   9   9   2        7.35        7.80      9.58 o 
 -12  10   2       79.37       78.96      8.23 o 
 -10  10   2      207.78      192.39     10.66 o 
  -8  10   2      217.98      227.10      8.82 o 
  -6  10   2     5037.99     5528.61     76.47 o 
  -4  10   2    25210.18    26071.89    773.12 o 
  -2  10   2     7971.51     7600.75    116.52 o 
   0  10   2       77.08       67.21      6.24 o 
   2  10   2     1689.55     1705.46     34.84 o 
   4  10   2      117.87      126.55      8.23 o 
   6  10   2     1277.74     1278.81     27.56 o 
   8  10   2      149.24      138.23      9.18 o 
 -11  11   2        5.98       11.02     15.98 o 
  -9  11   2      631.60      584.00     14.48 o 
  -7  11   2      385.62      362.79     21.97 o 
  -5  11   2      897.03      786.81     29.49 o 
  -3  11   2     7698.02     7767.27     60.77 o 
  -1  11   2     6425.82     6674.32    167.83 o 
   1  11   2      985.94      903.84     20.49 o 
   3  11   2      395.35      391.42      9.53 o 
   5  11   2      121.71      120.77      8.82 o 
   7  11   2       73.42       60.23      8.51 o 
   9  11   2        6.03       -2.74      9.53 o 
 -12  12   2       27.40       30.94      6.00 o 
 -10  12   2     1547.45     1637.22     35.70 o 
  -8  12   2      123.68      113.66      7.41 o 
  -6  12   2      928.53      989.52     21.91 o 
  -4  12   2       84.19       60.89      5.49 o 
  -2  12   2    44185.02    46745.98    656.66 o 
   0  12   2    15792.21    14632.92    279.02 o 
   2  12   2     1065.94     1152.74     25.45 o 
   4  12   2        5.46        9.83     11.75 o 
   6  12   2      785.78      789.21     29.47 o 
   8  12   2       29.34       18.96      6.00 o 
 -11  13   2       37.63       24.48     26.20 o 
  -9  13   2      816.55      914.12     18.37 o 
  -7  13   2      315.94      295.94     16.47 o 
  -5  13   2     3095.15     3241.98    100.10 o 
  -3  13   2     6935.02     7022.88    183.04 o 
  -1  13   2    11283.60    10732.85     76.04 o 
   1  13   2     2465.91     2716.73     73.93 o 
   3  13   2      667.25      644.60     22.72 o 
   5  13   2     1148.56     1148.32     32.48 o 
   7  13   2       21.00        3.99     15.17 o 
 -12  14   2       67.66       50.63     17.96 o 
 -10  14   2      368.37      351.64     13.77 o 
  -8  14   2      744.68      717.08     31.96 o 
  -6  14   2       84.63       88.47      6.00 o 
  -4  14   2     2289.10     2075.81    124.32 o 
  -2  14   2     4713.43     4634.65     78.70 o 
   0  14   2       14.16        4.11     13.22 o 
   2  14   2      337.68      341.83     21.22 o 
   4  14   2      510.95      432.05     19.72 o 
   6  14   2      460.79      499.32     16.97 o 
   8  14   2       40.41       43.41      7.41 o 
 -11  15   2       95.72       95.88      9.17 o 
  -9  15   2       81.36       76.95     10.48 o 
  -7  15   2      217.51      198.29      8.24 o 
  -5  15   2      974.31      912.64     25.74 o 
  -3  15   2     2264.00     2026.30     47.64 o 
  -1  15   2     1853.04     1723.91     28.52 o 
   1  15   2     1600.69     1773.02     33.61 o 
   3  15   2       13.47       13.33      6.29 o 
   5  15   2      109.28      101.11      9.17 o 
   7  15   2      211.18      217.30     11.29 o 
 -12  16   2      135.28      152.21      8.12 o 
 -10  16   2      145.07      141.25      9.88 o 
  -8  16   2      473.54      480.50     12.71 o 
  -6  16   2       15.30       48.34     22.20 o 
  -4  16   2     6471.07     5703.38    188.17 o 
  -2  16   2    15641.12    14705.78    154.23 o 
   0  16   2     5847.40     5744.72     56.02 o 
   2  16   2      379.55      421.05      9.53 o 
   4  16   2      574.36      566.76     12.71 o 
   6  16   2      165.70      160.05      9.88 o 
   8  16   2       98.01       93.14      7.24 o 
 -11  17   2      171.92      216.14     25.45 o 
  -9  17   2      354.01      335.54     13.06 o 
  -7  17   2       14.66        2.29      8.48 o 
  -5  17   2     1584.90     1594.96     31.27 o 
  -3  17   2      176.99      197.00     10.73 o 
  -1  17   2      122.55      148.08      5.46 o 
   1  17   2     3687.73     3574.05     48.81 o 
   3  17   2       47.66       66.24     10.23 o 
   5  17   2      547.35      497.54     15.00 o 
   7  17   2       21.75       28.44     11.73 o 
 -12  18   2       59.15       44.24     21.21 o 
 -10  18   2      172.83      170.83      9.88 o 
  -8  18   2       47.77       51.50      8.23 o 
  -6  18   2      832.55      869.08     65.45 o 
  -4  18   2      261.73      254.71      7.06 o 
  -2  18   2     4439.07     4519.30     47.88 o 
   0  18   2       96.15       78.56      5.29 o 
   2  18   2      542.58      588.86     12.00 o 
   4  18   2      185.81      205.86      8.87 o 
   6  18   2      181.41      206.81     22.46 o 
   8  18   2       68.40       72.77      6.70 o 
 -11  19   2      103.18      126.02     11.23 o 
  -9  19   2     1279.58     1359.95     29.63 o 
  -7  19   2       71.96       56.26     12.97 o 
  -5  19   2     7092.11     7205.27    287.90 o 
  -3  19   2      468.82      519.38     28.72 o 
  -1  19   2      567.58      600.33     15.73 o 
   1  19   2      844.93     1001.59     23.23 o 
   3  19   2       49.53       60.94      7.06 o 
   5  19   2      173.53      173.73     13.47 o 
   7  19   2      169.97      174.32      8.82 o 
 -12  20   2       21.31       15.97      7.99 o 
 -10  20   2      233.18      261.54     11.65 o 
  -8  20   2      164.35      171.24      8.47 o 
  -6  20   2     1080.58     1077.06     22.62 o 
  -4  20   2      359.45      333.46      7.89 o 
  -2  20   2     3847.55     3844.86    115.35 o 
   0  20   2     2589.78     2719.63     49.62 o 
   2  20   2      314.41      311.22     19.47 o 
   4  20   2       44.65       40.33      6.70 o 
   6  20   2      158.60      150.54      9.88 o 
   8  20   2       24.36       20.96      6.35 o 
 -11  21   2       38.16       37.50      7.43 o 
  -9  21   2       82.22       81.95      9.53 o 
  -7  21   2      859.31      965.17     20.49 o 
  -5  21   2      388.10      340.18      8.60 o 
  -3  21   2      256.07      274.81     11.73 o 
  -1  21   2      248.99      228.20      6.35 o 
   1  21   2     4969.22     5114.06     75.93 o 
   3  21   2      966.14     1068.09     22.58 o 
   5  21   2      761.52      784.11     17.30 o 
   7  21   2       15.67       30.80      9.98 o 
 -12  22   2        2.08        6.56     11.08 o 
 -10  22   2      275.05      273.52     16.47 o 
  -8  22   2      282.58      254.96     10.59 o 
  -6  22   2     1422.90     1354.30     65.50 o 
  -4  22   2     6289.97     6550.44    156.53 o 
  -2  22   2     2684.16     2320.34    110.30 o 
   0  22   2       18.65       18.02      6.74 o 
   2  22   2     2348.34     2464.57     48.85 o 
   4  22   2      226.78      235.50     10.59 o 
   6  22   2      291.83      304.37     12.57 o 
   8  22   2        2.82        4.24     10.94 o 
 -11  23   2       37.31       45.49      7.07 o 
  -9  23   2      358.31      373.19     13.77 o 
  -7  23   2       53.55       86.69      9.73 o 
  -5  23   2     1361.59     1276.20     27.52 o 
  -3  23   2     2750.99     2832.44     43.60 o 
  -1  23   2     1746.70     1952.42    168.15 o 
   1  23   2     1269.85     1373.11     29.86 o 
   3  23   2       40.27       34.43      6.00 o 
   5  23   2      332.38      366.26     37.44 o 
   7  23   2       57.88       62.17      6.99 o 
 -12  24   2        9.04        1.50     10.94 o 
 -10  24   2      398.16      376.98     13.41 o 
  -8  24   2      105.98       96.17     10.23 o 
  -6  24   2     2376.56     2143.18     48.31 o 
  -4  24   2      169.39      217.16     38.43 o 
  -2  24   2     1029.50      988.42     21.21 o 
   0  24   2     6794.94     6868.61    113.46 o 
   2  24   2     2815.49     2984.46     71.38 o 
   4  24   2      492.73      479.39     14.47 o 
   6  24   2      413.67      395.65     13.77 o 
   8  24   2       16.01       24.89     10.23 o 
 -11  25   2        5.51        1.00     12.35 o 
  -9  25   2       40.07       32.19      7.76 o 
  -7  25   2      117.97      117.82      8.12 o 
  -5  25   2      414.04      386.10     15.98 o 
  -3  25   2     1841.29     1841.80    140.37 o 
  -1  25   2     3406.00     3232.33     65.72 o 
   1  25   2       19.86       15.72      4.59 o 
   3  25   2       50.24       51.52      8.98 o 
   5  25   2      323.83      319.61     12.00 o 
   7  25   2       62.89       69.30      8.12 o 
 -12  26   2        9.92        6.20      8.48 o 
 -10  26   2       31.23        5.53     16.66 o 
  -8  26   2      800.34      728.13     22.23 o 
  -6  26   2      316.47      354.01     14.48 o 
  -4  26   2     3148.30     3020.70     50.16 o 
  -2  26   2     5374.79     5708.40    199.78 o 
   0  26   2       93.69      102.32      6.35 o 
   2  26   2      236.85      233.05      9.10 o 
   4  26   2      189.18      181.57     11.29 o 
   6  26   2      193.00      204.77     11.29 o 
   8  26   2       11.59       13.22      5.74 o 
 -11  27   2       45.84       46.93      7.41 o 
  -9  27   2      708.23      707.36     16.85 o 
  -7  27   2      195.89      208.68     10.23 o 
  -5  27   2      235.06      213.41      8.82 o 
  -3  27   2     2160.36     2024.71     82.60 o 
  -1  27   2      596.16      583.68     12.86 o 
   1  27   2      114.73      105.87      6.95 o 
   3  27   2      382.69      382.41     11.65 o 
   5  27   2       54.80       54.93      8.12 o 
   7  27   2       27.46       29.95     14.97 o 
 -10  28   2       35.81       23.59      9.53 o 
  -8  28   2      293.65      306.99     14.72 o 
  -6  28   2      124.09      133.57      7.41 o 
  -4  28   2      544.98      516.10     10.59 o 
  -2  28   2      989.10     1080.52     41.73 o 
   0  28   2      461.78      512.40     13.73 o 
   2  28   2      861.12      967.29     21.19 o 
   4  28   2      788.62      851.77     18.12 o 
   6  28   2        4.96        6.49     10.94 o 
   8  28   2        8.15       13.22      4.59 o 
 -11  29   2       21.39        3.32     13.00 o 
  -9  29   2       24.05      -12.45     17.50 o 
  -7  29   2      611.45      571.63     14.12 o 
  -5  29   2      167.62      124.13      8.12 o 
  -3  29   2      703.95      686.68     24.22 o 
  -1  29   2     1065.52      996.17     20.41 o 
   1  29   2      649.95      645.05     13.77 o 
   3  29   2      328.11      327.73     12.35 o 
   5  29   2      499.81      532.17     15.48 o 
   7  29   2       27.46       32.13      6.24 o 
 -10  30   2       21.31       24.95      7.06 o 
  -8  30   2      223.61      238.78     11.65 o 
  -6  30   2      341.06      327.08     11.30 o 
  -4  30   2      123.13      119.77      6.95 o 
  -2  30   2      728.29      834.49     18.17 o 
   0  30   2       14.95       -9.98     22.45 o 
   2  30   2      396.47      406.28     12.98 o 
   4  30   2      212.81      200.36     11.65 o 
   6  30   2       18.61        9.30      8.66 o 
 -11  31   2        3.10        8.48      5.75 o 
  -9  31   2       41.93       43.18     13.72 o 
  -7  31   2      180.27      204.00     20.71 o 
  -5  31   2      485.09      485.92     11.65 o 
  -3  31   2      156.45      133.33     13.23 o 
  -1  31   2       54.22       37.72     14.22 o 
   1  31   2      102.30      105.91      7.41 o 
   3  31   2      177.77      175.67     10.94 o 
   5  31   2        9.44       -2.99     10.05 o 
   7  31   2        9.30       13.58      6.85 o 
 -10  32   2       49.46       66.74      7.43 o 
  -8  32   2       82.32       81.67     16.72 o 
  -6  32   2      564.75      503.51     24.47 o 
  -4  32   2      434.15      434.73     11.12 o 
  -2  32   2       38.51       18.88      8.19 o 
   0  32   2      215.08      251.97     11.73 o 
   2  32   2      117.74      112.24      8.47 o 
   4  32   2      140.86      142.73      9.88 o 
   6  32   2       67.70       71.66      7.43 o 
 -11  33   2        7.40        0.00     10.58 o 
  -9  33   2       96.95       79.19     10.73 o 
  -7  33   2        5.67        0.62     16.78 o 
  -5  33   2       92.64       91.13      7.76 o 
  -3  33   2       22.63       10.15     13.00 o 
  -1  33   2       29.98        9.73     13.76 o 
   1  33   2      132.18      122.17      7.76 o 
   3  33   2      836.86      903.81     19.07 o 
   5  33   2       76.09       76.20      7.76 o 
   7  33   2        0.34       -0.34      6.03 o 
 -10  34   2       25.61       31.35      6.35 o 
  -8  34   2      114.07       76.50      9.88 o 
  -6  34   2      429.05      411.32     12.36 o 
  -4  34   2        9.93       18.21      6.00 o 
  -2  34   2     1201.25     1186.88     32.99 o 
   0  34   2        7.52        5.53     12.72 o 
   2  34   2      144.65      145.78     13.72 o 
   4  34   2        6.03       11.98     14.71 o 
   6  34   2       15.49       25.12     11.48 o 
 -11  35   2        9.27        3.52     20.71 o 
  -9  35   2       78.46       78.45      7.41 o 
  -7  35   2      540.33      519.67     31.46 o 
  -5  35   2        7.23       14.70      8.79 o 
  -3  35   2       80.60       69.37      7.41 o 
  -1  35   2        8.79       18.91     10.48 o 
   1  35   2      110.39      106.14     10.73 o 
   3  35   2      220.49      189.99     11.65 o 
   5  35   2       96.89       76.07      8.15 o 
   7  35   2       12.25       -3.32     14.47 o 
 -10  36   2        3.19        3.99     11.64 o 
  -8  36   2       63.09       55.53     20.71 o 
  -6  36   2      243.85      248.12     11.29 o 
  -4  36   2      238.95      284.01     19.96 o 
  -2  36   2      339.46      303.27     10.59 o 
   0  36   2      126.01      169.18      8.12 o 
   2  36   2       36.45       23.89     11.73 o 
   4  36   2       70.66       81.79     12.48 o 
   6  36   2       37.54       36.04      6.00 o 
 -11  37   2       11.43       19.72      6.49 o 
  -9  37   2      103.26      122.20      8.82 o 
  -7  37   2       86.92       87.62     11.23 o 
  -5  37   2      166.98      156.69      9.58 o 
  -3  37   2      296.13      276.82     12.23 o 
  -1  37   2      336.43      350.30     14.73 o 
   1  37   2      144.28      150.59      8.82 o 
   3  37   2      282.28      275.70     12.00 o 
   5  37   2       37.85       37.06      7.06 o 
   7  37   2        8.37        3.99     10.58 o 
 -10  38   2       24.30       34.66     13.22 o 
  -8  38   2      136.47      164.80     13.47 o 
  -6  38   2      668.53      665.15     25.22 o 
  -4  38   2       66.24       71.60      7.67 o 
  -2  38   2     1060.95     1112.56     24.38 o 
   0  38   2        0.07        4.74     13.76 o 
   2  38   2      300.31      292.26     11.65 o 
   4  38   2      251.95      250.08     11.65 o 
   6  38   2        5.39        8.45      7.26 o 
  -9  39   2        3.85       15.97      6.63 o 
  -7  39   2      117.31      125.81     12.73 o 
  -5  39   2      231.46      228.04     20.96 o 
  -3  39   2       79.74       73.60      9.48 o 
  -1  39   2      192.07      187.65      9.23 o 
   1  39   2      194.15      194.99     11.29 o 
   3  39   2      110.39       99.83      9.88 o 
   5  39   2       68.77       78.88      6.70 o 
 -10  40   2        0.56        7.51     16.22 o 
  -8  40   2       28.87       32.43     18.46 o 
  -6  40   2      173.57      198.88     11.65 o 
  -4  40   2       17.79       14.69      9.53 o 
  -2  40   2      633.93      665.71     15.54 o 
   0  40   2      104.31      100.65      9.17 o 
   2  40   2      269.13      279.59     19.22 o 
   4  40   2       55.83       62.12      8.27 o 
   6  40   2        0.28        9.48      4.94 o 
  -9  41   2       23.47       12.97     13.76 o 
  -7  41   2       52.75       31.69     10.98 o 
  -5  41   2       83.15       83.57      8.51 o 
  -3  41   2       30.40       16.99     10.23 o 
  -1  41   2       15.30        0.00     16.47 o 
   1  41   2      140.05      137.75      9.53 o 
   3  41   2       11.45       -0.74     16.69 o 
   5  41   2        2.79       -7.99      7.99 o 
 -10  42   2        0.45        1.50      9.53 o 
  -8  42   2       90.93       64.73      8.82 o 
  -6  42   2      130.51      133.61      9.88 o 
  -4  42   2      248.82      332.02     24.71 o 
  -2  42   2      186.47      175.27     10.94 o 
   0  42   2        9.08        5.16     15.97 o 
   2  42   2       54.48       62.36      8.12 o 
   4  42   2       42.89       44.72     16.47 o 
   6  42   2       10.17      -10.65     12.49 o 
  -9  43   2       19.90        0.53     13.35 o 
  -7  43   2       27.07       14.61      7.48 o 
  -5  43   2      169.63      159.38      9.88 o 
  -3  43   2       86.67      108.55      9.53 o 
  -1  43   2       12.44       15.90     13.22 o 
   1  43   2        4.27        2.09      9.86 o 
   3  43   2      102.03       88.88      9.53 o 
   5  43   2       32.12       23.13      7.41 o 
  -8  44   2       26.12       44.25      7.43 o 
  -6  44   2       65.38       54.47      7.76 o 
  -4  44   2      111.29      114.41     15.47 o 
  -2  44   2       49.33       63.90      8.51 o 
   0  44   2      456.72      504.00     15.53 o 
   2  44   2      176.41      187.56     10.79 o 
   4  44   2       25.11       35.33     10.73 o 
   6  44   2       16.52       14.06      5.03 o 
  -9  45   2        4.50        4.21      7.83 o 
  -7  45   2       64.71       59.60      9.23 o 
  -5  45   2        8.72       14.78     12.72 o 
  -3  45   2      180.94      177.24     15.22 o 
  -1  45   2      302.85      357.17     13.77 o 
   1  45   2      110.93      110.08      8.87 o 
   3  45   2        2.39      -15.63     15.63 o 
   5  45   2       20.13        7.87     11.93 o 
  -8  46   2       54.23       50.96     12.97 o 
  -6  46   2       25.52       28.32     13.47 o 
  -4  46   2       18.86       11.10     27.94 o 
  -2  46   2      129.84      143.84      9.88 o 
   0  46   2       10.05       -5.88     15.47 o 
   2  46   2       42.47        8.23     17.29 o 
   4  46   2      117.76      122.25     12.23 o 
  -9  47   2       25.68       15.44      9.23 o 
  -7  47   2       27.97       30.99      8.84 o 
  -5  47   2       13.05       30.05      8.48 o 
  -3  47   2      127.47      128.15      9.88 o 
  -1  47   2       89.94       95.42     12.48 o 
   1  47   2       50.52       59.92      7.76 o 
   3  47   2       67.32       35.73     13.47 o 
   5  47   2       48.75       48.09      7.98 o 
  -8  48   2       49.23       39.81     20.46 o 
  -6  48   2      110.20      119.52      9.17 o 
  -4  48   2       33.64       26.47     12.47 o 
  -2  48   2      266.93      243.51     12.00 o 
   0  48   2      127.13      134.82     27.95 o 
   2  48   2      181.12      166.03      9.18 o 
   4  48   2       26.37       24.85     10.73 o 
  -9  49   2       57.18       61.44      5.65 o 
  -7  49   2       23.79        8.60     14.92 o 
  -5  49   2       25.55       48.38     18.71 o 
  -3  49   2       71.09       67.37      7.76 o 
  -1  49   2      123.75      118.89     18.22 o 
   1  49   2       83.60       92.18     16.22 o 
   3  49   2       31.84       42.78      8.12 o 
   5  49   2       27.29       32.34      5.03 o 
  -8  50   2       81.10       86.08      7.06 o 
  -6  50   2       32.86       47.15     19.46 o 
  -4  50   2       11.93        9.48     15.52 o 
  -2  50   2      213.44      250.30     11.65 o 
   0  50   2        1.33       -2.55     12.43 o 
   2  50   2       29.34       27.11      7.06 o 
   4  50   2       59.32       66.37      6.74 o 
  -7  51   2        3.79      -12.70     12.70 o 
  -5  51   2       12.50       -9.15      9.15 o 
  -3  51   2       22.00       21.65     21.71 o 
  -1  51   2       16.54       17.38      9.50 o 
   1  51   2      107.06      102.13      9.17 o 
   3  51   2       31.81       39.45      7.06 o 
  -8  52   2        2.00        7.00     11.48 o 
  -6  52   2        9.73       12.22      6.35 o 
  -4  52   2      123.91      117.39     18.46 o 
  -2  52   2       24.73       21.24     13.47 o 
   0  52   2       88.07       97.11      8.15 o 
   2  52   2       43.89       43.90      7.76 o 
   4  52   2       13.05       24.22      5.29 o 
  -7  53   2       18.38       23.48      6.00 o 
  -5  53   2       20.80       12.31      8.48 o 
  -3  53   2       18.43       25.70      7.41 o 
  -1  53   2       83.66       62.52     23.20 o 
   1  53   2        9.52       -4.61     14.74 o 
   3  53   2       22.43       37.91      6.35 o 
  -6  54   2       10.50        4.42     13.00 o 
  -4  54   2        0.67       -5.52     12.64 o 
  -2  54   2      125.91      153.29     11.23 o 
   0  54   2        7.46       20.93     13.22 o 
   2  54   2       11.67        2.44      6.23 o 
  -7  55   2       16.73       12.45      6.78 o 
  -5  55   2        4.31        6.00     13.19 o 
  -3  55   2       17.22       33.48     22.70 o 
  -1  55   2       25.05        2.49     15.17 o 
   1  55   2        2.59       14.33      7.74 o 
   3  55   2       17.09       16.84      8.98 o 
  -6  56   2       27.67       22.41     14.47 o 
  -4  56   2       79.35       77.58      7.76 o 
  -2  56   2       61.65       83.81     12.48 o 
   0  56   2      172.18      188.22      9.18 o 
   2  56   2       42.72       48.72      6.00 o 
  -5  57   2        3.55        5.49      7.48 o 
  -3  57   2       11.56      -15.17     15.17 o 
  -1  57   2       20.02       17.06      7.89 o 
   1  57   2       19.79       11.49     12.83 o 
  -6  58   2       50.36       51.34      7.73 o 
  -4  58   2        4.38        2.13      6.85 o 
  -2  58   2       27.09       20.15     19.46 o 
   0  58   2        0.64       -4.80      8.48 o 
   2  58   2       13.92       22.47      5.74 o 
  -5  59   2        5.63        7.67      6.93 o 
  -3  59   2       38.44       43.77      8.23 o 
  -1  59   2       25.47       15.14      8.48 o 
   1  59   2       38.92       41.20      9.48 o 
  -4  60   2       17.11       22.27     14.47 o 
  -2  60   2        0.03       -9.20     20.46 o 
   0  60   2        7.88       -9.35     11.27 o 
  -3  61   2       54.79       56.15      6.70 o 
  -1  61   2       37.25       44.53      9.48 o 
  -4  62   2        1.68       -5.39     10.98 o 
  -2  62   2       39.59       58.78     16.22 o 
   0  62   2        3.07       -4.43      9.66 o 
 -13   1   3      104.45      133.27      8.82 o 
 -11   1   3        5.35        6.40     14.92 o 
  -9   1   3       14.42       22.06      7.78 o 
  -7   1   3     1415.34     1363.71     28.64 o 
  -5   1   3      194.00      251.58      6.35 o 
  -3   1   3      301.16      217.06     13.48 o 
  -1   1   3      650.66      616.24     13.07 o 
   1   1   3      836.55     1056.79     40.47 o 
   3   1   3       15.32       21.67     12.72 o 
   5   1   3       71.86       66.39      8.12 o 
   7   1   3        7.91        3.59      8.48 o 
 -12   2   3      401.77      400.14     13.06 o 
 -10   2   3      705.07      698.35     21.97 o 
  -8   2   3      796.99      900.40     19.23 o 
  -6   2   3     1671.60     1712.95     54.80 o 
  -4   2   3     5387.60     4811.87    183.15 o 
  -2   2   3      831.87      963.84     17.85 o 
   0   2   3      126.49      115.55      5.49 o 
   2   2   3     1144.66     1096.74     23.32 o 
   4   2   3      445.92      451.83     14.47 o 
   6   2   3      112.49      119.53      9.53 o 
 -13   3   3       51.27       69.08      7.06 o 
 -11   3   3      183.43      209.83     14.22 o 
  -9   3   3      400.25      426.64     18.72 o 
  -7   3   3      767.58      923.40     43.96 o 
  -5   3   3      356.18      318.49     11.48 o 
  -3   3   3     1243.31      982.49     20.53 o 
  -1   3   3      571.03      663.42     14.82 o 
   1   3   3      623.80      564.70     12.15 o 
   3   3   3      439.27      481.57     12.36 o 
   5   3   3      115.28      134.11      9.88 o 
   7   3   3      203.24      226.13     10.59 o 
 -12   4   3      103.39      119.69     10.48 o 
 -10   4   3     1251.05     1303.16     33.98 o 
  -8   4   3      309.35      298.11      8.82 o 
  -6   4   3     1781.29     1606.23     55.56 o 
  -4   4   3     1490.38     2016.43    134.43 o 
  -2   4   3     6673.69     6429.81    179.61 o 
   0   4   3     4549.91     4613.75     52.65 o 
   2   4   3       83.11       88.08      6.00 o 
   4   4   3      990.05      962.53     20.14 o 
   6   4   3      512.44      518.43     29.46 o 
 -13   5   3      138.92      148.39      8.47 o 
 -11   5   3      309.92      313.70     12.00 o 
  -9   5   3       64.05       64.19      6.35 o 
  -7   5   3      442.73      503.01     10.95 o 
  -5   5   3      855.83      847.20     75.73 o 
  -3   5   3     1094.37     1048.47     54.78 o 
  -1   5   3      138.63      122.57      5.29 o 
   1   5   3     1216.27     1330.60     28.25 o 
   3   5   3       25.83       22.74      6.00 o 
   5   5   3      461.54      478.60     14.93 o 
   7   5   3       31.25       29.81     12.47 o 
 -12   6   3      136.49      120.09     10.07 o 
 -10   6   3      845.57      838.38     18.72 o 
  -8   6   3      176.59      173.44      7.76 o 
  -6   6   3     2484.97     2308.82     88.96 o 
  -4   6   3     1640.45     1833.46     28.68 o 
  -2   6   3     4836.08     4974.36     89.53 o 
   0   6   3       16.73        8.63      9.86 o 
   2   6   3      440.33      443.34     10.52 o 
   4   6   3     1244.92     1295.37     28.40 o 
   6   6   3       53.46       73.73     19.96 o 
 -13   7   3       13.27        9.41      7.41 o 
 -11   7   3       50.78       61.53      8.87 o 
  -9   7   3      105.47      125.37      7.76 o 
  -7   7   3      153.12      168.13     10.73 o 
  -5   7   3      206.75      246.25      6.32 o 
  -3   7   3     1660.53     1756.28     27.80 o 
  -1   7   3      173.57      198.77     10.98 o 
   1   7   3      109.68      124.21      9.23 o 
   3   7   3      101.22       84.08      7.76 o 
   5   7   3       67.75       77.29      8.48 o 
   7   7   3        7.81       -9.33      9.33 o 
 -12   8   3      295.55      293.14     13.06 o 
 -10   8   3       14.12       12.99     23.70 o 
  -8   8   3      657.79      646.53     25.72 o 
  -6   8   3     3134.61     3018.40     61.71 o 
  -4   8   3     7584.26     6570.63    176.74 o 
  -2   8   3     3280.63     3534.16     52.26 o 
   0   8   3     2066.31     2057.48     61.85 o 
   2   8   3      508.80      485.85     11.65 o 
   4   8   3       15.18      -10.03     15.63 o 
   6   8   3      115.69       86.32      9.17 o 
 -13   9   3       19.85       17.69      6.99 o 
 -11   9   3      282.94      299.72     12.00 o 
  -9   9   3       86.45       70.04      7.07 o 
  -7   9   3     3279.46     3729.09     90.51 o 
  -5   9   3     1018.67      945.59     36.75 o 
  -3   9   3      311.43      349.14      7.74 o 
  -1   9   3     1066.59      980.51     20.15 o 
   1   9   3     3647.86     3797.18     54.29 o 
   3   9   3       95.68       88.25      8.98 o 
   5   9   3      313.30      306.79     12.00 o 
   7   9   3       28.95       30.12      7.06 o 
 -12  10   3      164.55      171.27      9.18 o 
 -10  10   3       58.08       70.86      9.53 o 
  -8  10   3      313.40      339.39     27.21 o 
  -6  10   3      148.75      115.65     12.48 o 
  -4  10   3     3060.45     3264.67    119.01 o 
  -2  10   3     2654.84     3227.11     78.52 o 
   0  10   3       99.29       97.81      5.61 o 
   2  10   3      432.49      444.13     10.59 o 
   4  10   3      392.72      374.29     13.06 o 
   6  10   3      199.47      218.67     10.94 o 
 -13  11   3       85.28       85.73      7.73 o 
 -11  11   3       63.01       61.49      8.12 o 
  -9  11   3       73.05       59.69      6.70 o 
  -7  11   3      205.20      245.87     13.98 o 
  -5  11   3     1652.98     1495.90     82.33 o 
  -3  11   3      148.42      116.28      7.49 o 
  -1  11   3     1718.40     1630.31     30.80 o 
   1  11   3       44.47       55.23      5.29 o 
   3  11   3       32.41       25.77      6.74 o 
   5  11   3       99.69      120.67      9.88 o 
   7  11   3      125.54      118.58      8.47 o 
 -12  12   3      151.89      117.47      9.58 o 
 -10  12   3      659.60      706.39     17.30 o 
  -8  12   3       99.08      103.59     11.48 o 
  -6  12   3     2256.77     2317.21     40.54 o 
  -4  12   3    15284.34    15619.41    326.40 o 
  -2  12   3     3761.26     4261.60     59.32 o 
   0  12   3     2431.05     2534.44     41.45 o 
   2  12   3      530.23      566.06     13.48 o 
   4  12   3      180.00      215.56     11.29 o 
   6  12   3      216.46      218.36     10.94 o 
 -13  13   3       21.72       26.42      8.98 o 
 -11  13   3      321.13      363.47     14.12 o 
  -9  13   3      246.73      216.29      9.88 o 
  -7  13   3     2787.39     3032.40     80.16 o 
  -5  13   3      424.77      536.88     18.73 o 
  -3  13   3       86.38      105.36      5.74 o 
  -1  13   3      644.23      682.13     24.48 o 
   1  13   3     3267.58     3393.93     53.89 o 
   3  13   3      198.15      196.51      9.88 o 
   5  13   3      244.03      281.85     15.47 o 
   7  13   3       44.19       38.46     14.47 o 
 -12  14   3      232.40      241.98     11.37 o 
 -10  14   3      283.40      290.03     19.22 o 
  -8  14   3      636.01      625.39     23.72 o 
  -6  14   3      499.92      488.74     10.02 o 
  -4  14   3     5559.24     5539.00     78.41 o 
  -2  14   3    11965.28    11748.54    131.92 o 
   0  14   3      106.41       99.40      6.11 o 
   2  14   3      134.36      141.30     10.73 o 
   4  14   3      658.80      678.16     17.30 o 
   6  14   3      135.96      137.28      8.82 o 
 -13  15   3       11.55       15.21      7.24 o 
 -11  15   3        3.43        4.65      7.94 o 
  -9  15   3       51.94       49.60     10.73 o 
  -7  15   3      108.83      102.46      6.46 o 
  -5  15   3     1827.23     2238.85     69.58 o 
  -3  15   3       97.80       89.60      7.98 o 
  -1  15   3     2158.60     2415.48     39.31 o 
   1  15   3      243.13      238.15     38.93 o 
   3  15   3       17.15       -3.49     15.17 o 
   5  15   3        1.60       19.31     15.47 o 
   7  15   3        8.63        4.90      7.88 o 
 -12  16   3      102.48      110.02      8.47 o 
 -10  16   3      652.69      649.39     15.54 o 
  -8  16   3      527.60      515.32     16.48 o 
  -6  16   3     5615.17     5949.12    280.61 o 
  -4  16   3     3315.51     3193.10     71.03 o 
  -2  16   3     7768.08     7671.58     68.34 o 
   0  16   3     4610.75     5503.82    176.16 o 
   2  16   3      310.07      264.64      9.23 o 
   4  16   3      587.52      574.30     15.54 o 
   6  16   3      159.00      148.01      9.58 o 
 -13  17   3       33.51       20.24      7.44 o 
 -11  17   3      103.27      124.15      9.88 o 
  -9  17   3       68.85       74.23      7.79 o 
  -7  17   3      334.19      354.26      9.88 o 
  -5  17   3     4374.60     4613.31    269.65 o 
  -3  17   3       66.02       57.43      4.59 o 
  -1  17   3     3037.87     3287.47     47.17 o 
   1  17   3      269.51      331.29      9.88 o 
   3  17   3       83.61       73.51     15.97 o 
   5  17   3       64.64       55.95      8.63 o 
   7  17   3       33.15       17.18      8.16 o 
 -12  18   3      181.22      170.57      9.88 o 
 -10  18   3      402.40      402.12     13.77 o 
  -8  18   3      265.16      230.75      9.81 o 
  -6  18   3       94.11       80.01     12.98 o 
  -4  18   3     6382.85     6367.29    311.27 o 
  -2  18   3    11531.14    12428.65    144.28 o 
   0  18   3       30.29       39.92     11.98 o 
   2  18   3      301.32      298.03     10.59 o 
   4  18   3      367.30      324.62     12.58 o 
   6  18   3      181.79      171.83     10.23 o 
 -13  19   3       13.53       15.22      5.65 o 
 -11  19   3       38.32       60.75      7.76 o 
  -9  19   3      437.11      453.32     12.71 o 
  -7  19   3      330.12      427.01     32.20 o 
  -5  19   3      729.63      566.73     20.23 o 
  -3  19   3     1086.67      984.96     33.49 o 
  -1  19   3     5534.65     5586.25     63.89 o 
   1  19   3      205.10      190.21      8.38 o 
   3  19   3      310.57      312.68     11.37 o 
   5  19   3      196.35      230.86     11.65 o 
   7  19   3        3.66       -4.57      7.38 o 
 -12  20   3       28.46       26.67     11.48 o 
 -10  20   3      630.03      583.96     15.89 o 
  -8  20   3       89.20       81.33     12.23 o 
  -6  20   3     1131.00     1187.62     26.15 o 
  -4  20   3     3885.07     3856.33     51.49 o 
  -2  20   3     4786.34     4962.71     75.44 o 
   0  20   3     1301.68     1292.45     45.99 o 
   2  20   3       75.67       75.17      7.76 o 
   4  20   3      241.80      238.38     12.00 o 
   6  20   3       43.75       43.40     19.96 o 
 -13  21   3        1.93        1.61      5.47 o 
 -11  21   3       79.23       59.30      9.48 o 
  -9  21   3      139.39      120.08      9.17 o 
  -7  21   3      708.54      719.24     15.19 o 
  -5  21   3     3457.07     3590.08    224.48 o 
  -3  21   3     3756.39     3675.09     50.41 o 
  -1  21   3      250.12      286.77      8.49 o 
   1  21   3      859.15      836.16     27.48 o 
   3  21   3      119.71      121.02      9.94 o 
   5  21   3      246.83      281.73     21.96 o 
   7  21   3       30.16       32.34      5.65 o 
 -12  22   3       31.34       11.86     14.77 o 
 -10  22   3      217.07      231.79     21.21 o 
  -8  22   3      223.21      225.10     14.97 o 
  -6  22   3        3.68        4.55      6.74 o 
  -4  22   3     8947.15     9299.89    420.76 o 
  -2  22   3      573.36      573.64     12.15 o 
   0  22   3       18.49       16.55      6.53 o 
   2  22   3     1145.15     1126.92     24.38 o 
   4  22   3     1438.46     1392.13     35.24 o 
   6  22   3       61.12       62.20      8.98 o 
 -13  23   3        6.45        7.51      6.09 o 
 -11  23   3       55.57       58.61     14.72 o 
  -9  23   3      124.40      163.61     10.30 o 
  -7  23   3      409.13      457.84     26.46 o 
  -5  23   3      748.79      796.28     17.11 o 
  -3  23   3      192.84      292.68      8.24 o 
  -1  23   3     1384.21     1458.53     35.25 o 
   1  23   3       76.57       63.10     12.23 o 
   3  23   3      203.71      236.70     11.29 o 
   5  23   3        4.00      -11.63     34.93 o 
   7  23   3        5.21        5.44      6.48 o 
 -12  24   3      112.79      130.71      8.82 o 
 -10  24   3     1211.74     1192.56     27.48 o 
  -8  24   3     1773.97     1696.98     40.76 o 
  -6  24   3      541.29      517.51     11.65 o 
  -4  24   3      336.99      303.34     21.72 o 
  -2  24   3     3469.94     3272.40     52.14 o 
   0  24   3      833.19      868.26     24.73 o 
   2  24   3      285.37      303.72     11.01 o 
   4  24   3      374.00      399.34     14.12 o 
   6  24   3       31.78       47.82     14.97 o 
 -11  25   3        3.50       13.45      8.68 o 
  -9  25   3      551.51      574.17     16.48 o 
  -7  25   3      398.44      358.46     10.59 o 
  -5  25   3      226.81      198.02      8.49 o 
  -3  25   3      210.23      202.10     25.21 o 
  -1  25   3      798.12      796.94     17.84 o 
   1  25   3      540.30      548.99     12.00 o 
   3  25   3      553.58      568.55     15.53 o 
   5  25   3       35.28       12.97     15.63 o 
   7  25   3        7.12       -0.39     16.72 o 
 -12  26   3        3.25       11.98     12.35 o 
 -10  26   3      127.36      125.43      9.88 o 
  -8  26   3      634.27      550.07     23.72 o 
  -6  26   3      819.63      839.76     33.22 o 
  -4  26   3      607.28      577.14     22.72 o 
  -2  26   3     1486.19     1456.79     44.76 o 
   0  26   3       34.02        7.26     14.41 o 
   2  26   3      578.52      651.89     24.72 o 
   4  26   3      352.98      352.76     14.12 o 
   6  26   3        8.01       -3.88     12.29 o 
 -11  27   3       90.42       95.22     11.48 o 
  -9  27   3        2.25       10.08     16.69 o 
  -7  27   3      226.08      218.55     22.96 o 
  -5  27   3      124.93       88.56      6.35 o 
  -3  27   3      528.57      613.54     12.71 o 
  -1  27   3      346.51      342.17      9.45 o 
   1  27   3      202.23      208.01      9.53 o 
   3  27   3       64.56       55.98      9.73 o 
   5  27   3      117.99      129.80      8.82 o 
 -12  28   3       29.63       30.15      6.35 o 
 -10  28   3       61.94       62.48     12.48 o 
  -8  28   3       55.24       26.64     11.35 o 
  -6  28   3      271.37      270.82     18.72 o 
  -4  28   3      437.49      449.36     11.30 o 
  -2  28   3      158.42      126.02      7.41 o 
   0  28   3      313.41      294.44     16.47 o 
   2  28   3      795.62      742.50     16.60 o 
   4  28   3       59.20       88.09      9.88 o 
   6  28   3        5.40       13.92     16.22 o 
 -11  29   3       17.50       20.46      6.70 o 
  -9  29   3      323.25      303.45     20.96 o 
  -7  29   3      437.84      383.34     25.21 o 
  -5  29   3      872.36      823.18     62.44 o 
  -3  29   3      941.92      937.58     41.72 o 
  -1  29   3      232.38      182.23      8.12 o 
   1  29   3       58.87       58.11     13.22 o 
   3  29   3      286.02      285.78     12.23 o 
   5  29   3       15.34       16.97      8.88 o 
 -12  30   3        0.42       -3.80     11.22 o 
 -10  30   3       31.45       27.44      9.82 o 
  -8  30   3      331.24      287.77     18.72 o 
  -6  30   3       91.71       83.48      7.76 o 
  -4  30   3      571.17      579.73     36.20 o 
  -2  30   3      678.64      734.10     15.49 o 
   0  30   3        3.15        2.25     14.11 o 
   2  30   3      174.47      174.08     11.29 o 
   4  30   3      175.62      164.30     23.21 o 
   6  30   3       46.02       62.19      8.73 o 
 -11  31   3       17.08       29.86      6.35 o 
  -9  31   3       61.24       43.13      8.12 o 
  -7  31   3       31.03       58.40      7.79 o 
  -5  31   3       93.77       76.62      7.41 o 
  -3  31   3      363.09      372.04     13.48 o 
  -1  31   3      413.50      381.98     10.24 o 
   1  31   3      205.55      230.89     10.59 o 
   3  31   3       56.83       73.24     13.97 o 
   5  31   3       30.64       34.04     11.73 o 
 -12  32   3       38.30       39.64     13.72 o 
 -10  32   3       47.38       41.31      7.41 o 
  -8  32   3       65.91       76.23      9.48 o 
  -6  32   3       27.97       35.32      6.70 o 
  -4  32   3      268.29      278.60     12.23 o 
  -2  32   3      427.97      446.59     11.65 o 
   0  32   3       24.75      -13.14     14.51 o 
   2  32   3      498.07      507.96     15.53 o 
   4  32   3        5.14       34.13     14.72 o 
   6  32   3       13.21       18.47      8.73 o 
 -11  33   3        6.20       12.72      6.00 o 
  -9  33   3       36.64       25.00     15.47 o 
  -7  33   3       76.84       99.52     24.95 o 
  -5  33   3      147.12      117.22      8.51 o 
  -3  33   3       65.77       48.87     18.71 o 
  -1  33   3      114.77      108.90      7.76 o 
   1  33   3      264.37      238.34     10.94 o 
   3  33   3       12.08        9.73     14.11 o 
   5  33   3        1.46       -0.11     13.00 o 
 -12  34   3       14.56       12.97      6.33 o 
 -10  34   3        3.23       -9.07     20.21 o 
  -8  34   3      113.30      113.67      8.63 o 
  -6  34   3      836.04      829.86     19.73 o 
  -4  34   3       33.01       29.42      6.35 o 
  -2  34   3      145.59      132.54      7.76 o 
   0  34   3       13.81       14.97      8.93 o 
   2  34   3       18.75       16.88      9.86 o 
   4  34   3        4.27       -1.25     12.70 o 
   6  34   3       34.93       25.44      4.94 o 
 -11  35   3        1.29      -15.72     15.72 o 
  -9  35   3       40.52       26.17     10.05 o 
  -7  35   3       43.42       68.55     17.71 o 
  -5  35   3      279.31      293.59     11.01 o 
  -3  35   3       12.98        9.73     10.23 o 
  -1  35   3      194.76      195.45     10.73 o 
   1  35   3       65.23       87.85      9.53 o 
   3  35   3       34.59       22.57     16.72 o 
   5  35   3       18.78        0.95     13.35 o 
 -10  36   3       29.51       28.07      8.70 o 
  -8  36   3       81.05       68.54      8.87 o 
  -6  36   3       37.93       16.07     19.17 o 
  -4  36   3      580.88      558.20     30.71 o 
  -2  36   3      551.65      539.09     13.42 o 
   0  36   3      802.18      816.35     18.36 o 
   2  36   3      128.43      123.07      8.87 o 
   4  36   3        6.16      -10.32     14.56 o 
 -11  37   3        5.51        6.64     10.72 o 
  -9  37   3      116.26      100.67     18.71 o 
  -7  37   3      243.04      226.69     30.45 o 
  -5  37   3      360.50      370.55     22.71 o 
  -3  37   3       70.53       55.39      8.23 o 
  -1  37   3      309.34      349.61     20.47 o 
   1  37   3      546.41      556.34     24.96 o 
   3  37   3       81.51       69.89      8.51 o 
   5  37   3       16.90       15.72      6.48 o 
 -10  38   3        1.50      -10.23     14.47 o 
  -8  38   3      248.09      219.51     12.00 o 
  -6  38   3       21.95       -3.82     25.70 o 
  -4  38   3      450.47      453.76     36.44 o 
  -2  38   3        7.51        3.33     13.72 o 
   0  38   3       21.16      -14.72     25.70 o 
   2  38   3      158.10      145.60      9.88 o 
   4  38   3       23.20        7.88      7.83 o 
 -11  39   3       28.53       49.41     13.47 o 
  -9  39   3       25.39       24.12      9.37 o 
  -7  39   3       61.68       44.17     15.47 o 
  -5  39   3      102.89       93.62     14.47 o 
  -3  39   3       53.84       52.41      7.06 o 
  -1  39   3      167.58      175.08     11.29 o 
   1  39   3       47.63       24.65     19.71 o 
   3  39   3       65.76       69.63      7.41 o 
   5  39   3        5.20        6.91     17.96 o 
 -10  40   3       16.39       18.34      7.74 o 
  -8  40   3       37.27       34.74      7.76 o 
  -6  40   3      385.93      436.26     24.96 o 
  -4  40   3      121.48      121.17     11.73 o 
  -2  40   3      809.93      773.14     27.47 o 
   0  40   3     1227.28     1199.39     28.98 o 
   2  40   3       29.51       39.43      9.73 o 
   4  40   3       18.76       11.21     23.45 o 
 -11  41   3        2.05        6.82      6.25 o 
  -9  41   3       38.99       46.99      8.48 o 
  -7  41   3       57.93       43.70      8.12 o 
  -5  41   3       24.48       12.55     16.47 o 
  -3  41   3       78.01       69.82     13.22 o 
  -1  41   3       15.35       19.04     16.48 o 
   1  41   3      130.56      129.13      9.88 o 
   3  41   3       88.17       85.60      8.82 o 
   5  41   3       33.47       42.27      6.74 o 
 -10  42   3        7.06       17.23      9.23 o 
  -8  42   3      194.10      221.97     11.29 o 
  -6  42   3      218.86      201.93     10.79 o 
  -4  42   3      120.19      133.71      9.73 o 
  -2  42   3      205.06      219.88     11.65 o 
   0  42   3       15.99       -8.48     17.99 o 
   2  42   3      106.03      117.41      9.53 o 
   4  42   3       21.10       31.46      6.11 o 
  -9  43   3        5.67        2.10     13.50 o 
  -7  43   3        5.39      -12.11     16.69 o 
  -5  43   3       41.73       73.97     11.23 o 
  -3  43   3        7.25      -10.16     16.48 o 
  -1  43   3      152.71      153.23      9.88 o 
   1  43   3        3.21       19.04      9.73 o 
   3  43   3        4.53        2.64     14.97 o 
 -10  44   3        8.50        9.14     11.22 o 
  -8  44   3       19.58       30.06      9.98 o 
  -6  44   3       16.60       10.07     14.92 o 
  -4  44   3      294.33      259.87     12.00 o 
  -2  44   3       12.92        2.94     15.46 o 
   0  44   3       38.74       49.45      8.12 o 
   2  44   3       73.87       82.42      9.17 o 
   4  44   3        7.75        4.56     12.97 o 
  -9  45   3        4.64       -7.59     13.85 o 
  -7  45   3        0.03        2.49      6.46 o 
  -5  45   3       49.01       55.23      8.48 o 
  -3  45   3       19.02       13.97     10.46 o 
  -1  45   3        4.83       19.14      7.94 o 
   1  45   3        3.23      -15.16     20.21 o 
   3  45   3       19.70       19.98      9.48 o 
 -10  46   3        8.83       15.39     11.48 o 
  -8  46   3       26.30       35.80      8.23 o 
  -6  46   3      302.52      273.56     12.57 o 
  -4  46   3       80.01       77.29      9.88 o 
  -2  46   3      247.68      239.99     12.00 o 
   0  46   3       11.57        8.40     14.56 o 
   2  46   3       48.96       51.26     12.23 o 
   4  46   3        1.37        2.99     10.58 o 
  -9  47   3       30.69       24.20      6.70 o 
  -7  47   3       32.01       41.74      7.91 o 
  -5  47   3       34.15       18.70     10.05 o 
  -3  47   3       23.81       32.83      8.12 o 
  -1  47   3       48.33       43.78      7.76 o 
   1  47   3       26.31       30.11      7.41 o 
   3  47   3        0.41       -9.93     11.22 o 
  -8  48   3       93.19      100.29     13.97 o 
  -6  48   3       10.08        3.47     15.98 o 
  -4  48   3       79.07       88.20      8.63 o 
  -2  48   3       58.90       49.68      8.63 o 
   0  48   3      333.58      326.31     34.94 o 
   2  48   3       18.54       10.86      8.31 o 
  -9  49   3        0.49        8.96      5.92 o 
  -7  49   3       20.67        8.72      8.67 o 
  -5  49   3       34.01       31.76     10.98 o 
  -3  49   3       65.42       72.83      8.63 o 
  -1  49   3       99.50      111.45     24.45 o 
   1  49   3       70.18       53.88      7.43 o 
   3  49   3       48.52       61.80      6.00 o 
  -8  50   3       22.20       27.66      5.87 o 
  -6  50   3       76.08       69.00      7.79 o 
  -4  50   3       47.28       44.89      9.48 o 
  -2  50   3       60.08       75.85      9.53 o 
   0  50   3        0.39        4.84     14.92 o 
   2  50   3       36.03       34.05      6.23 o 
  -9  51   3       48.25       49.14      5.99 o 
  -7  51   3       14.59        0.56     11.98 o 
  -5  51   3      109.07      105.93     16.47 o 
  -3  51   3      164.62      167.72     14.72 o 
  -1  51   3       23.40        5.24      8.68 o 
   1  51   3       21.90       31.04      9.98 o 
   3  51   3       17.11       14.94      7.44 o 
  -8  52   3       53.21       54.35      6.46 o 
  -6  52   3        6.95       -2.53     20.46 o 
  -4  52   3       23.16       22.97     18.96 o 
  -2  52   3       55.72       68.93      8.15 o 
   0  52   3       19.40       15.69     20.96 o 
   2  52   3       35.32       38.93     15.72 o 
  -7  53   3        1.51       10.79      6.96 o 
  -5  53   3       11.35        3.79     14.06 o 
  -3  53   3       98.77      107.53      8.82 o 
  -1  53   3       67.62       53.15      8.47 o 
   1  53   3        3.09       -4.74     12.35 o 
  -8  54   3       12.84        6.99      4.94 o 
  -6  54   3       17.77       21.91      6.35 o 
  -4  54   3      124.99      117.28     19.96 o 
  -2  54   3      115.76       99.06      8.47 o 
   0  54   3        0.36       -6.71     13.47 o 
   2  54   3       15.26       31.21      5.99 o 
  -7  55   3        3.78        4.67     11.50 o 
  -5  55   3        1.75        7.48     12.00 o 
  -3  55   3        1.49       -2.25     11.23 o 
  -1  55   3        0.52        9.98      7.59 o 
   1  55   3        0.93        7.76      7.38 o 
  -6  56   3       12.47        6.47      7.83 o 
  -4  56   3      134.33      140.00     27.20 o 
  -2  56   3      135.74      132.24     12.73 o 
   0  56   3       17.48        3.17      7.88 o 
  -7  57   3        5.48        6.49      8.95 o 
  -5  57   3        1.32      -10.55     12.29 o 
  -3  57   3       32.34       34.00      6.23 o 
  -1  57   3       19.92       18.33      8.01 o 
   1  57   3       22.07       18.94     13.22 o 
  -6  58   3        3.61        1.50     10.58 o 
  -4  58   3       12.27       20.62      9.23 o 
  -2  58   3       50.34       65.19      6.95 o 
   0  58   3        0.72       -3.47     10.01 o 
  -5  59   3       28.82       24.95      5.65 o 
  -3  59   3       48.52       45.51      6.59 o 
  -1  59   3        1.55       -4.56      7.26 o 
  -4  60   3       37.75       35.96      6.35 o 
  -2  60   3       36.22       20.90      8.43 o 
  -3  61   3        0.07       -5.21     14.22 o 
 -14   0   4      155.30      142.24     12.48 o 
 -12   0   4      506.82      485.29     22.47 o 
 -10   0   4      128.01      143.23     11.98 o 
  -8   0   4     1055.80      954.98     28.48 o 
  -6   0   4     1294.74     1233.22     35.51 o 
  -4   0   4     2212.57     2568.03     52.61 o 
  -2   0   4     7490.50     7805.56     99.07 o 
   0   0   4     5529.19     5948.73    102.61 o 
   2   0   4      295.14      353.90     16.47 o 
   4   0   4       55.32       41.92     10.98 o 
   6   0   4      159.88      127.27     12.98 o 
 -13   1   4      106.89      111.88      8.82 o 
 -11   1   4      514.71      559.71     15.53 o 
  -9   1   4      199.96      228.66      8.82 o 
  -7   1   4     2653.84     2599.00     44.10 o 
  -5   1   4     2811.64     2848.01    101.57 o 
  -3   1   4     2744.07     2934.67     41.14 o 
  -1   1   4     1929.16     1687.20     33.21 o 
   1   1   4      456.96      538.87     12.71 o 
   3   1   4      608.28      574.00     15.18 o 
   5   1   4      162.54      135.27      9.98 o 
 -14   2   4      379.21      366.05     14.98 o 
 -12   2   4      453.82      477.18     15.89 o 
 -10   2   4      453.05      484.52     12.79 o 
  -8   2   4     1664.28     1737.31     55.02 o 
  -6   2   4     4378.03     4685.75     55.10 o 
  -4   2   4     1525.82     1584.44    109.34 o 
  -2   2   4       79.22       94.67      5.26 o 
   0   2   4       73.43       64.42      6.23 o 
   2   2   4      331.60      362.13     24.96 o 
   4   2   4      887.38      878.60     29.47 o 
   6   2   4      417.61      423.03     12.30 o 
 -13   3   4      211.06      214.45     10.23 o 
 -11   3   4      404.41      384.30     13.77 o 
  -9   3   4      400.37      450.12     11.65 o 
  -7   3   4      860.96      880.11     57.71 o 
  -5   3   4     4935.78     5247.60    181.26 o 
  -3   3   4     2915.05     3074.89    148.49 o 
  -1   3   4     1659.26     1999.68     38.91 o 
   1   3   4      354.85      319.52     12.98 o 
   3   3   4      437.47      421.45     21.47 o 
   5   3   4      126.42      136.09      8.82 o 
 -14   4   4        5.06        5.42     20.71 o 
 -12   4   4      444.93      422.92     13.77 o 
 -10   4   4       86.83       77.25      7.79 o 
  -8   4   4     1735.33     1846.84     36.08 o 
  -6   4   4     1937.38     1925.12    109.39 o 
  -4   4   4     2065.04     2104.66     34.36 o 
  -2   4   4      856.57      733.95     16.00 o 
   0   4   4     2576.98     2725.18     64.61 o 
   2   4   4        2.31      -20.21     20.21 o 
   4   4   4      110.38      134.73      9.88 o 
   6   4   4        0.67      -10.98     11.64 o 
 -13   5   4       21.77       35.65     25.70 o 
 -11   5   4      133.68      126.24     13.72 o 
  -9   5   4      610.94      579.18     15.48 o 
  -7   5   4        6.80       19.24      4.94 o 
  -5   5   4      217.26      292.07     21.96 o 
  -3   5   4     1618.11     1575.31     71.81 o 
  -1   5   4      104.67      122.48      6.46 o 
   1   5   4      181.89      233.08      8.47 o 
   3   5   4      113.65      123.78      9.53 o 
   5   5   4      110.58      116.99      8.82 o 
 -14   6   4       13.95        3.15     12.64 o 
 -12   6   4      106.06       88.76     13.72 o 
 -10   6   4      123.63      127.31      8.82 o 
  -8   6   4     4078.72     4279.85     63.34 o 
  -6   6   4     3027.62     3066.57    135.16 o 
  -4   6   4     3508.48     3806.30     48.71 o 
  -2   6   4     4258.98     4449.74     74.38 o 
   0   6   4      160.55      167.57     10.23 o 
   2   6   4      274.80      225.37     10.24 o 
   4   6   4       22.32       11.36     11.23 o 
   6   6   4       21.90       14.71     14.22 o 
 -13   7   4       57.67       63.34     10.98 o 
 -11   7   4      588.42      570.85     15.54 o 
  -9   7   4      147.48      170.05     13.72 o 
  -7   7   4      226.98      258.09      8.12 o 
  -5   7   4     3635.38     3432.64    250.35 o 
  -3   7   4     4758.17     4864.15    127.07 o 
  -1   7   4      449.32      510.75     14.48 o 
   1   7   4      545.38      553.43     12.30 o 
   3   7   4      132.84      147.72      9.53 o 
   5   7   4        6.72        2.49     15.52 o 
 -14   8   4        2.75      -11.73     12.00 o 
 -12   8   4       88.96       85.31      8.63 o 
 -10   8   4      269.22      245.48     10.59 o 
  -8   8   4       12.33      -10.48     13.97 o 
  -6   8   4     3394.44     3675.10    121.68 o 
  -4   8   4     5510.68     6827.05     63.78 o 
  -2   8   4     7148.21     8078.69     91.39 o 
   0   8   4     1984.62     2086.15    118.09 o 
   2   8   4      329.47      384.12     12.00 o 
   4   8   4      237.20      226.41     12.00 o 
   6   8   4        4.64       10.48     10.51 o 
 -13   9   4       86.45       74.62      8.47 o 
 -11   9   4      351.50      411.94     23.71 o 
  -9   9   4      351.80      356.55     10.59 o 
  -7   9   4       57.04       62.91      6.35 o 
  -5   9   4     2118.72     2105.73    156.01 o 
  -3   9   4     1509.13     1716.22     32.55 o 
  -1   9   4       14.01       19.06      5.29 o 
   1   9   4       31.74       29.19      6.00 o 
   3   9   4     1408.30     1518.49     32.11 o 
   5   9   4       84.31       86.47      8.47 o 
 -14  10   4        4.24        1.32     21.95 o 
 -12  10   4      616.62      558.59     15.54 o 
 -10  10   4      485.64      436.92     12.36 o 
  -8  10   4        3.19        2.74     11.64 o 
  -6  10   4     3733.63     4134.48    196.79 o 
  -4  10   4      986.54      987.62     19.78 o 
  -2  10   4     1486.37     1515.95     71.53 o 
   0  10   4        0.27       10.38     10.51 o 
   2  10   4       73.79       59.36     24.70 o 
   4  10   4      511.84      471.28     14.71 o 
   6  10   4        4.28        3.33      6.25 o 
 -13  11   4       88.50       85.72     11.73 o 
 -11  11   4     1120.96     1163.21     25.39 o 
  -9  11   4        0.78      -12.97     13.76 o 
  -7  11   4     4828.85     5174.78     66.34 o 
  -5  11   4      731.85      947.19     20.49 o 
  -3  11   4      150.34      239.57     20.71 o 
  -1  11   4     4778.46     5258.57     65.56 o 
   1  11   4       75.72       73.37      7.41 o 
   3  11   4      142.47      174.08     10.65 o 
   5  11   4       12.18       14.33     15.98 o 
 -14  12   4       55.36       51.03      6.11 o 
 -12  12   4      325.74      328.70     13.77 o 
 -10  12   4      310.89      287.33     12.73 o 
  -8  12   4       88.86       76.29      6.70 o 
  -6  12   4     1643.37     1663.42     86.80 o 
  -4  12   4     4406.92     4141.13     71.14 o 
  -2  12   4     1186.06     1283.57     27.38 o 
   0  12   4      620.84      571.96     18.48 o 
   2  12   4      377.38      314.00     10.59 o 
   4  12   4      109.47       98.24      9.88 o 
   6  12   4       30.38       24.98      6.00 o 
 -13  13   4       79.70       91.54      8.12 o 
 -11  13   4       26.42       13.24     17.50 o 
  -9  13   4       86.78       81.99      7.76 o 
  -7  13   4       75.29       81.71      6.70 o 
  -5  13   4      978.40      893.65     18.53 o 
  -3  13   4      250.98      341.69     15.97 o 
  -1  13   4       66.02      108.41     10.98 o 
   1  13   4       73.60       85.33      7.76 o 
   3  13   4      751.01      731.90     17.66 o 
   5  13   4      180.29      185.03      9.88 o 
 -14  14   4        0.71       -8.23     11.23 o 
 -12  14   4      817.44      782.98     21.23 o 
 -10  14   4      908.56      879.94     21.73 o 
  -8  14   4      319.67      279.41      9.53 o 
  -6  14   4       95.01      106.36      6.00 o 
  -4  14   4     7143.89     7366.70     71.40 o 
  -2  14   4      427.07      495.65      9.89 o 
   0  14   4       43.88       26.71      8.48 o 
   2  14   4      970.54      860.61     18.84 o 
   4  14   4      947.26      948.82     20.25 o 
   6  14   4        8.92        8.98     12.72 o 
 -13  15   4        8.13       -6.74     12.70 o 
 -11  15   4      116.79      115.45     12.73 o 
  -9  15   4      349.97      355.98     11.30 o 
  -7  15   4      686.33      692.44     14.78 o 
  -5  15   4      164.29      175.99      6.71 o 
  -3  15   4      442.21      496.96     13.73 o 
  -1  15   4      698.98      732.28     24.97 o 
   1  15   4      121.78       91.44      8.12 o 
   3  15   4      202.11      241.81     12.00 o 
   5  15   4       33.27       61.17      6.35 o 
 -14  16   4        0.34        0.75      9.17 o 
 -12  16   4       48.60       61.75      7.76 o 
 -10  16   4     1387.57     1355.62     29.12 o 
  -8  16   4       98.81       82.04      7.06 o 
  -6  16   4       46.35       36.65     10.73 o 
  -4  16   4     8321.56     8206.65     77.77 o 
  -2  16   4      336.30      385.17      9.53 o 
   0  16   4       23.41       14.47     12.35 o 
   2  16   4     1585.23     1566.24     36.99 o 
   4  16   4      292.18      308.02     13.41 o 
   6  16   4        0.46       -8.75     10.01 o 
 -13  17   4       28.15       41.06     10.73 o 
 -11  17   4      101.51      121.58      9.88 o 
  -9  17   4      257.87      291.79     11.73 o 
  -7  17   4      349.16      374.21      9.88 o 
  -5  17   4       34.62       25.99      4.94 o 
  -3  17   4      541.44      578.55     13.07 o 
  -1  17   4      469.94      487.36     10.94 o 
   1  17   4      524.96      571.69     35.70 o 
   3  17   4      358.78      415.16     21.22 o 
   5  17   4       55.56       63.18      8.98 o 
 -14  18   4        1.70       11.98      9.53 o 
 -12  18   4       46.73       59.42      7.41 o 
 -10  18   4      489.11      481.04     15.18 o 
  -8  18   4       96.99       73.98      7.41 o 
  -6  18   4      924.20      923.13     30.73 o 
  -4  18   4     5634.02     5896.31    124.08 o 
  -2  18   4      798.50      847.80     18.02 o 
   0  18   4       80.96       70.72      7.06 o 
   2  18   4      394.55      405.89     31.95 o 
   4  18   4        4.06       14.72     13.05 o 
   6  18   4        2.65       -4.24     10.23 o 
 -13  19   4      119.94      136.28      8.82 o 
 -11  19   4      324.57      335.25     23.96 o 
  -9  19   4       58.69       44.48      7.06 o 
  -7  19   4     1033.58     1022.26     43.22 o 
  -5  19   4     2529.09     2442.44    110.94 o 
  -3  19   4       29.34       26.73      5.29 o 
  -1  19   4      725.26      825.21     18.01 o 
   1  19   4        7.58        6.37      8.67 o 
   3  19   4       35.66       64.74      8.12 o 
   5  19   4      114.23      104.30      7.41 o 
 -12  20   4        5.60       -9.15     15.42 o 
 -10  20   4      475.11      476.72     35.45 o 
  -8  20   4      172.89      146.44      7.76 o 
  -6  20   4      526.70      571.07     37.95 o 
  -4  20   4     4546.69     4545.70    209.75 o 
  -2  20   4      171.17      162.23      7.53 o 
   0  20   4        4.09        4.24     13.41 o 
   2  20   4      801.81      826.57     28.47 o 
   4  20   4       14.82       20.13      9.37 o 
   6  20   4       32.94       11.80      6.01 o 
 -13  21   4       53.13       41.63      7.06 o 
 -11  21   4       14.69       21.68     19.71 o 
  -9  21   4       33.65       39.92      7.06 o 
  -7  21   4      342.62      374.55     10.16 o 
  -5  21   4      299.51      312.75      9.18 o 
  -3  21   4     1577.66     1504.39     33.76 o 
  -1  21   4      121.55      133.10      7.31 o 
   1  21   4       29.36       39.13      9.98 o 
   3  21   4      167.14      141.38     11.23 o 
   5  21   4       34.01       40.29      6.23 o 
 -12  22   4      236.13      247.11     23.71 o 
 -10  22   4      238.24      243.21     11.65 o 
  -8  22   4      165.20      120.41      8.12 o 
  -6  22   4     1517.54     1339.59     29.35 o 
  -4  22   4      210.08      183.18      8.12 o 
  -2  22   4     1646.68     1763.44     36.42 o 
   0  22   4       26.11       26.58      8.19 o 
   2  22   4      234.67      240.45     11.65 o 
   4  22   4      234.97      253.44     12.73 o 
 -13  23   4       16.80       15.72      8.22 o 
 -11  23   4       13.30        0.98      9.86 o 
  -9  23   4       73.60      103.36      9.17 o 
  -7  23   4      319.62      321.59     41.18 o 
  -5  23   4       46.49       61.48      6.00 o 
  -3  23   4      104.18      112.69      7.41 o 
  -1  23   4      785.71      854.33     31.97 o 
   1  23   4       10.10       21.44      9.15 o 
   3  23   4        1.91       -2.01      6.71 o 
   5  23   4       40.46       35.52      5.87 o 
 -12  24   4       87.14       76.36      9.73 o 
 -10  24   4       43.37       60.10      8.48 o 
  -8  24   4      411.77      369.20     27.21 o 
  -6  24   4     2568.58     2394.85    139.95 o 
  -4  24   4      799.12      787.74     16.56 o 
  -2  24   4     2894.83     2894.85    106.45 o 
   0  24   4      757.89      691.34     14.83 o 
   2  24   4       70.60       78.31      8.63 o 
   4  24   4       33.65       22.45      7.06 o 
 -13  25   4       26.92        9.90      7.86 o 
 -11  25   4       33.80       41.53     28.94 o 
  -9  25   4       47.53       37.91      7.41 o 
  -7  25   4      144.34      155.05      8.38 o 
  -5  25   4      140.57      161.95     12.73 o 
  -3  25   4      319.96      321.81      9.18 o 
  -1  25   4        0.46      -12.79     12.79 o 
   1  25   4      304.72      340.35     13.06 o 
   3  25   4       61.94       58.37     19.21 o 
   5  25   4        1.48        2.35     17.21 o 
 -12  26   4       14.87       -2.90     15.48 o 
 -10  26   4        5.74        6.78     21.21 o 
  -8  26   4      129.39      183.54     10.59 o 
  -6  26   4      664.08      672.51     43.45 o 
  -4  26   4     2117.35     2114.42     70.81 o 
  -2  26   4      289.17      263.93      9.88 o 
   0  26   4       69.47       51.89      7.43 o 
   2  26   4        8.07       -2.74     15.88 o 
   4  26   4       65.49       70.37      8.47 o 
 -13  27   4       56.73       55.35      6.70 o 
 -11  27   4      216.88      167.35     11.29 o 
  -9  27   4        4.99       19.06     16.34 o 
  -7  27   4      136.96      162.06      8.74 o 
  -5  27   4      274.75      246.08     11.73 o 
  -3  27   4       70.51       69.05      8.98 o 
  -1  27   4      162.34      157.99      8.12 o 
   1  27   4       48.18       33.08     14.72 o 
   3  27   4       71.97       78.26     13.72 o 
   5  27   4      105.27       99.56      7.06 o 
 -12  28   4       20.14        8.77     16.47 o 
 -10  28   4      151.63      137.61     12.73 o 
  -8  28   4      677.70      695.07     21.72 o 
  -6  28   4      105.17       98.62      7.76 o 
  -4  28   4     1684.11     1690.45     35.88 o 
  -2  28   4      789.12      881.66     27.22 o 
   0  28   4      990.89      954.86     33.47 o 
   2  28   4       45.95       23.70      8.12 o 
   4  28   4       31.48        7.94     15.12 o 
 -13  29   4       26.61       29.78      5.75 o 
 -11  29   4       13.70       19.46      7.41 o 
  -9  29   4       73.57       68.38      9.88 o 
  -7  29   4       42.25       43.41      7.43 o 
  -5  29   4     1609.52     1672.32     34.30 o 
  -3  29   4     1793.10     1792.13     39.40 o 
  -1  29   4      662.13      652.84     14.22 o 
   1  29   4       60.91       83.86      9.88 o 
   3  29   4      105.41       67.61      8.15 o 
   5  29   4       21.22       21.17      5.29 o 
 -12  30   4       37.93       41.47      7.41 o 
 -10  30   4       18.72       16.72     11.23 o 
  -8  30   4     1503.21     1437.75    113.97 o 
  -6  30   4      343.13      336.84     29.70 o 
  -4  30   4      642.39      671.72     36.95 o 
  -2  30   4      657.33      543.36     13.51 o 
   0  30   4       57.77       66.04      9.17 o 
   2  30   4       77.09       57.61     12.72 o 
   4  30   4        5.50        0.00     13.41 o 
 -13  31   4       41.26       39.60      7.98 o 
 -11  31   4       27.29       19.96      7.06 o 
  -9  31   4      158.61      195.85     20.96 o 
  -7  31   4      183.85      152.61     18.72 o 
  -5  31   4      150.74      161.32      9.98 o 
  -3  31   4      448.98      501.63     17.72 o 
  -1  31   4      249.51      251.58     10.59 o 
   1  31   4       68.00       64.37      8.63 o 
   3  31   4       17.50       11.66      8.97 o 
   5  31   4       30.68       39.50     11.73 o 
 -12  32   4       10.92       35.93     12.47 o 
 -10  32   4       35.04       23.16     22.21 o 
  -8  32   4     1573.64     1600.04    101.23 o 
  -6  32   4      479.03      379.68     43.19 o 
  -4  32   4       58.92       82.98      8.12 o 
  -2  32   4      330.81      317.88     16.97 o 
   0  32   4     2600.96     2619.77     76.33 o 
   2  32   4       50.61       47.39     26.20 o 
   4  32   4       26.26       28.98      5.65 o 
 -11  33   4       13.39       -5.38      9.48 o 
  -9  33   4      188.50      181.07      9.88 o 
  -7  33   4      121.12       95.48     10.48 o 
  -5  33   4       39.35       44.78      8.23 o 
  -3  33   4        8.01       19.34      5.74 o 
  -1  33   4       11.71        7.73     16.58 o 
   1  33   4      278.85      284.37     12.00 o 
   3  33   4       11.52        5.58     12.79 o 
 -12  34   4       15.44       17.02      8.73 o 
 -10  34   4        4.14       13.47      9.77 o 
  -8  34   4       93.40       92.15      9.88 o 
  -6  34   4      371.06      385.39     13.98 o 
  -4  34   4      248.80      267.43     15.47 o 
  -2  34   4      151.04      154.49     16.47 o 
   0  34   4       23.76       27.14     10.05 o 
   2  34   4       13.90        6.46     24.20 o 
   4  34   4        6.97       -2.74     11.64 o 
 -11  35   4       16.66        3.49     14.47 o 
  -9  35   4      126.38       83.83      8.87 o 
  -7  35   4       69.05       77.51     14.72 o 
  -5  35   4        8.54        6.33      9.12 o 
  -3  35   4       10.51       10.56      9.12 o 
  -1  35   4      340.33      378.67     13.41 o 
   1  35   4      102.56      131.74      8.87 o 
   3  35   4       12.90        8.33      8.08 o 
 -12  36   4       37.98       45.05      5.65 o 
 -10  36   4       38.88       31.73     12.97 o 
  -8  36   4      104.50       72.17      8.87 o 
  -6  36   4      128.37      140.69     11.29 o 
  -4  36   4       75.22       68.66      7.79 o 
  -2  36   4      288.12      325.73     12.08 o 
   0  36   4       58.49       41.92      7.76 o 
   2  36   4       71.55       27.01     18.21 o 
   4  36   4       19.57       29.90      5.81 o 
 -11  37   4      100.59      106.33      7.41 o 
  -9  37   4       61.74       83.70      9.88 o 
  -7  37   4      188.22      210.08     11.65 o 
  -5  37   4      557.61      543.03     23.72 o 
  -3  37   4      653.19      647.04     42.95 o 
  -1  37   4      107.80       97.04     16.72 o 
   1  37   4       34.09       27.55     10.05 o 
   3  37   4       51.68       44.58      6.59 o 
 -12  38   4        5.62        4.99      9.88 o 
 -10  38   4       35.85       36.85     11.23 o 
  -8  38   4        7.58       -0.75     29.44 o 
  -6  38   4      799.31      845.51     53.19 o 
  -4  38   4      651.77      663.03     16.95 o 
  -2  38   4      387.37      360.45     13.41 o 
   0  38   4        7.38       13.97     10.22 o 
   2  38   4        2.29      -15.97     19.96 o 
   4  38   4        3.11        8.07     11.73 o 
 -11  39   4        6.86       14.22      6.74 o 
  -9  39   4      117.98      102.10      9.53 o 
  -7  39   4      105.29      124.23     19.71 o 
  -5  39   4      259.18      241.95     12.23 o 
  -3  39   4      333.99      331.65     17.72 o 
  -1  39   4      227.79      255.92     12.00 o 
   1  39   4       56.99       64.81     13.47 o 
   3  39   4       36.26       39.53      7.06 o 
 -10  40   4       89.02       58.66      8.12 o 
  -8  40   4      374.88      407.48     29.45 o 
  -6  40   4      358.35      364.21     23.71 o 
  -4  40   4      263.65      242.08     11.65 o 
  -2  40   4      339.47      426.41     13.77 o 
   0  40   4      429.80      411.92     18.22 o 
   2  40   4      116.61      120.42     13.97 o 
 -11  41   4       28.27        8.98      7.59 o 
  -9  41   4       15.60       14.22      8.72 o 
  -7  41   4       29.93       34.03      8.87 o 
  -5  41   4      208.23      198.58     18.22 o 
  -3  41   4      269.26      246.83     12.00 o 
  -1  41   4       75.25       76.99      9.88 o 
   1  41   4       29.04       34.24      7.41 o 
   3  41   4       37.83       36.93      6.35 o 
 -10  42   4       37.65       50.64     13.72 o 
  -8  42   4       31.11       27.49     10.01 o 
  -6  42   4      150.80      142.85      9.88 o 
  -4  42   4      231.33      214.03     13.97 o 
  -2  42   4       64.41       87.89     16.72 o 
   0  42   4        3.57      -15.52     15.52 o 
   2  42   4       11.08       10.79     12.17 o 
 -11  43   4        0.96       -5.33     15.72 o 
  -9  43   4       32.14       20.93     13.22 o 
  -7  43   4        1.93        5.49     10.05 o 
  -5  43   4      378.66      379.68     14.12 o 
  -3  43   4      316.43      360.36     28.20 o 
  -1  43   4       31.09       27.37      9.56 o 
   1  43   4       34.43       40.30     13.47 o 
   3  43   4        2.42       -7.07     20.21 o 
 -10  44   4       31.23       29.37      7.73 o 
  -8  44   4       25.48       19.46     11.48 o 
  -6  44   4       93.36       97.55     13.97 o 
  -4  44   4       25.65       56.92      8.12 o 
  -2  44   4      311.61      312.12     16.72 o 
   0  44   4       35.15       33.75      9.37 o 
   2  44   4       17.42        9.73      5.74 o 
  -9  45   4       59.22       67.58      8.98 o 
  -7  45   4       47.02       69.27      7.76 o 
  -5  45   4       21.12       23.27     12.72 o 
  -3  45   4       57.69        1.25     18.00 o 
  -1  45   4       15.71       17.28     10.01 o 
   1  45   4       35.48       39.25      6.95 o 
   3  45   4        5.39        8.19      5.92 o 
 -10  46   4        0.19        2.74     10.58 o 
  -8  46   4       22.72       22.95      8.70 o 
  -6  46   4       19.40       31.47     16.47 o 
  -4  46   4      508.39      463.09     19.72 o 
  -2  46   4       23.61        1.25     15.52 o 
   0  46   4        2.48       -7.73     12.79 o 
   2  46   4        2.18      -11.58     11.58 o 
  -9  47   4        6.55       -3.71     23.95 o 
  -7  47   4       25.04       -8.38      8.98 o 
  -5  47   4       94.84       99.13     14.97 o 
  -3  47   4       13.94       20.79      9.82 o 
  -1  47   4       58.79       70.86      8.98 o 
   1  47   4       28.49       26.45      5.65 o 
 -10  48   4       36.48       29.29     12.97 o 
  -8  48   4        4.71       12.19     17.96 o 
  -6  48   4      174.69      173.42     10.94 o 
  -4  48   4      650.04      731.88     17.30 o 
  -2  48   4      216.68      214.49     10.94 o 
   0  48   4       56.10       35.80      7.07 o 
   2  48   4       31.40       29.21      5.29 o 
  -9  49   4       19.87       17.71      6.35 o 
  -7  49   4       57.75       69.52     24.70 o 
  -5  49   4        7.26       14.70      9.57 o 
  -3  49   4       63.76       53.69      9.17 o 
  -1  49   4        3.71        7.32      8.48 o 
   1  49   4       34.44       20.46      8.03 o 
  -8  50   4       78.47       65.26      7.06 o 
  -6  50   4       18.93       15.87      8.48 o 
  -4  50   4      166.72      213.58     20.46 o 
  -2  50   4       36.95       42.99      7.06 o 
   0  50   4        0.89        8.98     13.05 o 
  -9  51   4       17.37       11.69     17.21 o 
  -7  51   4       16.87       13.18      7.78 o 
  -5  51   4       48.42       61.97     14.47 o 
  -3  51   4       18.19       35.60     20.71 o 
  -1  51   4       22.41       11.64     13.54 o 
   1  51   4       10.86       12.43      7.22 o 
  -8  52   4        2.82        1.85      9.73 o 
  -6  52   4        5.87        8.98     14.11 o 
  -4  52   4       25.60       20.55      8.67 o 
  -2  52   4       45.94       55.41     18.96 o 
   0  52   4       66.48       64.04      7.24 o 
  -7  53   4        1.86        3.54      5.87 o 
  -5  53   4       13.87       25.35      6.95 o 
  -3  53   4       43.71       51.29      7.76 o 
  -1  53   4        8.56        4.59     11.48 o 
   1  53   4       15.71       10.48     15.47 o 
  -8  54   4       36.64       44.22      7.48 o 
  -6  54   4        7.61       -3.90     11.78 o 
  -4  54   4       64.51       77.36      7.41 o 
  -2  54   4       22.15        2.94     13.35 o 
   0  54   4        1.07        2.06     24.20 o 
  -7  55   4        0.53        0.84     10.87 o 
  -5  55   4       26.78        9.58      8.88 o 
  -3  55   4       27.81       31.77      7.06 o 
  -1  55   4        2.87        0.75     11.64 o 
  -6  56   4       19.13       15.10     18.46 o 
  -4  56   4        4.01       -6.49     13.05 o 
  -2  56   4       42.02       48.66      6.00 o 
  -7  57   4        9.44       13.95     10.23 o 
  -5  57   4        0.91        0.00     12.00 o 
  -3  57   4       13.82        5.56     10.55 o 
  -1  57   4        3.31        2.16     11.08 o 
  -6  58   4       37.44       33.76      5.39 o 
  -4  58   4        9.09       10.98      5.65 o 
  -2  58   4       23.90        5.17     10.37 o 
  -5  59   4       12.81       14.72      6.24 o 
  -3  59   4        5.52       -6.05     20.96 o 
 -15   1   5       21.05        4.27      7.48 o 
 -13   1   5      325.43      307.90     11.86 o 
 -11   1   5      366.15      378.93     13.06 o 
  -9   1   5      229.04      239.59      9.23 o 
  -7   1   5       34.46       56.75      6.24 o 
  -5   1   5       19.13       20.39      4.99 o 
  -3   1   5      814.22      847.37     17.82 o 
  -1   1   5       75.51       55.78      7.06 o 
   1   1   5      459.80      503.82     14.83 o 
   3   1   5      204.46      218.10     10.30 o 
   5   1   5       52.40       42.29      6.35 o 
 -14   2   5       15.86       12.64     12.47 o 
 -12   2   5      140.77      130.77     29.44 o 
 -10   2   5       22.98       21.12      8.48 o 
  -8   2   5     1457.91     1587.42     34.27 o 
  -6   2   5     1660.36     1760.12    131.07 o 
  -4   2   5      314.53      379.66      9.18 o 
  -2   2   5     1040.13     1133.58     23.32 o 
   0   2   5       14.66       15.22      6.70 o 
   2   2   5      140.41      109.47     20.96 o 
   4   2   5       15.72        3.24     14.11 o 
 -15   3   5       44.60       43.62      5.65 o 
 -13   3   5       92.60      102.43      9.17 o 
 -11   3   5     1466.83     1465.37     44.99 o 
  -9   3   5      223.58      223.42     11.23 o 
  -7   3   5     1796.14     1989.02     41.04 o 
  -5   3   5      155.17      125.35     13.97 o 
  -3   3   5     1023.08     1018.84     21.91 o 
  -1   3   5      458.72      487.68     11.30 o 
   1   3   5     1546.21     1526.49     40.99 o 
   3   3   5      191.33      208.59     11.29 o 
   5   3   5       10.82       -8.11     19.21 o 
 -14   4   5       15.87       -7.34     24.70 o 
 -12   4   5      132.25      129.64      9.88 o 
 -10   4   5     1327.30     1569.68     60.23 o 
  -8   4   5      738.88      666.12     13.01 o 
  -6   4   5     2795.83     2986.06     50.61 o 
  -4   4   5     4540.70     5440.98    158.53 o 
  -2   4   5       34.31       35.42     12.97 o 
   0   4   5     1738.09     1873.90     40.08 o 
   2   4   5      188.07      178.52      9.88 o 
   4   4   5       42.43       32.36     11.98 o 
 -15   5   5       32.15       10.74     10.07 o 
 -13   5   5      325.87      348.73     12.71 o 
 -11   5   5      143.84      140.27     11.98 o 
  -9   5   5      507.04      555.57     13.06 o 
  -7   5   5     1597.95     1785.55     63.27 o 
  -5   5   5      140.65      154.40      6.99 o 
  -3   5   5     2370.84     2515.51     62.34 o 
  -1   5   5      820.89      799.48     17.31 o 
   1   5   5      212.60      242.66     11.29 o 
   3   5   5      410.45      386.90     13.41 o 
   5   5   5       34.14       35.69      5.29 o 
 -14   6   5      237.24      249.57     10.24 o 
 -12   6   5      630.06      616.53     16.70 o 
 -10   6   5       53.51       51.35     16.72 o 
  -8   6   5      185.09      220.93     13.48 o 
  -6   6   5     1289.62     1530.58     80.74 o 
  -4   6   5       89.87       75.49     10.98 o 
  -2   6   5      885.38      832.79     40.72 o 
   0   6   5       16.02       20.50      8.64 o 
   2   6   5      730.27      718.91     18.01 o 
   4   6   5       72.13       71.91      7.76 o 
 -15   7   5       24.73       13.10      8.23 o 
 -13   7   5      149.02      126.82     13.97 o 
 -11   7   5      810.44      776.64     17.77 o 
  -9   7   5      388.59      444.03     20.72 o 
  -7   7   5      251.74      313.96     15.22 o 
  -5   7   5       16.87       35.75      5.39 o 
  -3   7   5      150.55      148.13      6.71 o 
  -1   7   5       47.26       54.41      5.65 o 
   1   7   5      881.78      806.57     17.48 o 
   3   7   5      266.28      242.36     11.29 o 
   5   7   5       37.38       36.32      4.94 o 
 -14   8   5      236.38      223.74      9.88 o 
 -12   8   5       64.32       49.16     37.67 o 
 -10   8   5      189.34      171.64      9.23 o 
  -8   8   5      591.38      600.32     29.21 o 
  -6   8   5      476.00      513.01     31.46 o 
  -4   8   5     1936.86     2041.97     80.32 o 
  -2   8   5      518.14      573.09     12.48 o 
   0   8   5      144.40      145.19     13.23 o 
   2   8   5       31.24       11.65     20.74 o 
   4   8   5      289.83      283.29     10.59 o 
 -13   9   5       59.37       67.37     11.48 o 
 -11   9   5      282.84      257.83     11.29 o 
  -9   9   5       57.50       45.21      6.59 o 
  -7   9   5     1476.74     1518.05     87.26 o 
  -5   9   5      102.01      114.95     10.23 o 
  -3   9   5     1148.21     1228.10     40.48 o 
  -1   9   5      157.48      163.20      8.82 o 
   1   9   5      234.50      252.41     11.29 o 
   3   9   5      134.49      131.85     11.98 o 
   5   9   5       17.89        8.28     10.21 o 
 -14  10   5       72.64       78.97      7.06 o 
 -12  10   5      100.45      112.69      9.88 o 
 -10  10   5      536.53      553.98     13.77 o 
  -8  10   5      508.24      534.58     12.00 o 
  -6  10   5     2158.92     2165.70    120.64 o 
  -4  10   5     1019.51     1112.21     48.22 o 
  -2  10   5      551.43      586.34     12.30 o 
   0  10   5       55.36       54.13      7.24 o 
   2  10   5       13.46       15.48     11.23 o 
   4  10   5      198.13      184.07      8.82 o 
 -13  11   5        0.52      -14.11     14.11 o 
 -11  11   5      101.26      101.65     29.69 o 
  -9  11   5      104.03      107.39     12.97 o 
  -7  11   5      295.95      309.03     30.45 o 
  -5  11   5      151.75      211.55      7.41 o 
  -3  11   5      566.15      567.04     12.01 o 
  -1  11   5       45.76       34.33      6.00 o 
   1  11   5      326.63      344.44     16.22 o 
   3  11   5       14.28        6.49     14.82 o 
   5  11   5       28.80       33.37      4.74 o 
 -14  12   5       60.54       62.53     10.73 o 
 -12  12   5      170.12      163.38     15.22 o 
 -10  12   5       66.16       33.53     11.36 o 
  -8  12   5       66.00       68.10      6.70 o 
  -6  12   5        1.68        7.30      7.98 o 
  -4  12   5      707.94      782.90     18.73 o 
  -2  12   5      433.50      490.48     17.22 o 
   0  12   5     1437.77     1515.83     75.48 o 
   2  12   5      285.30      285.32     12.00 o 
   4  12   5       74.22       73.91      7.41 o 
 -13  13   5      156.24      145.49      8.82 o 
 -11  13   5      199.05      171.80     15.22 o 
  -9  13   5      117.87      141.97     12.23 o 
  -7  13   5      150.85      157.51      7.41 o 
  -5  13   5      279.19      297.40      9.00 o 
  -3  13   5      120.43      114.08      6.59 o 
  -1  13   5      244.07      254.80     11.23 o 
   1  13   5       54.14       44.50     12.48 o 
   3  13   5      120.61      108.62     13.97 o 
 -14  14   5       53.48       57.88      6.70 o 
 -12  14   5      169.90      171.09      9.88 o 
 -10  14   5     1326.55     1369.68     39.73 o 
  -8  14   5      518.47      542.65     12.71 o 
  -6  14   5       18.16       22.63      9.98 o 
  -4  14   5      735.66      792.31     17.11 o 
  -2  14   5      235.86      258.76      9.10 o 
   0  14   5       10.45       19.96      9.12 o 
   2  14   5      186.33      193.50     10.79 o 
   4  14   5        3.13       15.97      7.14 o 
 -13  15   5       13.72       -0.57     16.97 o 
 -11  15   5      169.44      149.74     13.72 o 
  -9  15   5       20.74       23.95      6.35 o 
  -7  15   5      257.01      195.60     13.48 o 
  -5  15   5      405.05      353.08      9.53 o 
  -3  15   5      137.72      150.30      7.76 o 
  -1  15   5      267.02      278.82     19.22 o 
   1  15   5      432.23      396.45     14.98 o 
   3  15   5       38.91       33.33      9.15 o 
 -14  16   5       39.11       42.18      6.35 o 
 -12  16   5       27.05       20.46      7.76 o 
 -10  16   5       29.60       16.26     15.47 o 
  -8  16   5      498.52      488.07     41.19 o 
  -6  16   5     1139.68     1249.15     69.47 o 
  -4  16   5      500.18      483.51     14.23 o 
  -2  16   5       95.43       99.85      7.06 o 
   0  16   5      504.78      511.95     14.47 o 
   2  16   5      110.84       86.28      8.63 o 
   4  16   5       93.56       92.64      7.31 o 
 -13  17   5       49.69       56.53      6.70 o 
 -11  17   5      190.92      203.26     16.72 o 
  -9  17   5       93.96       70.65      7.31 o 
  -7  17   5       80.64       73.13      7.49 o 
  -5  17   5      164.47      168.96      7.41 o 
  -3  17   5       26.81       32.62      6.70 o 
  -1  17   5       85.32       91.29      7.31 o 
   1  17   5        8.52       33.31      8.03 o 
   3  17   5       26.15       36.59      7.79 o 
 -14  18   5       49.84       45.02      6.59 o 
 -12  18   5       72.58       53.51      7.76 o 
 -10  18   5       22.84       45.07      8.15 o 
  -8  18   5      130.80      130.25      8.15 o 
  -6  18   5     1369.12     1187.30     24.74 o 
  -4  18   5      417.25      470.49     10.88 o 
  -2  18   5      216.39      221.13      8.82 o 
   0  18   5       38.55       32.93     10.48 o 
   2  18   5        7.90        4.01     13.72 o 
   4  18   5       56.22       57.87      7.76 o 
 -13  19   5       52.60       49.94      7.07 o 
 -11  19   5       25.29       30.71      7.76 o 
  -9  19   5      427.70      391.21     12.00 o 
  -7  19   5      334.84      302.01      9.88 o 
  -5  19   5        1.40       -2.74     13.05 o 
  -3  19   5      390.80      469.67     11.30 o 
  -1  19   5      195.41      212.68     10.98 o 
   1  19   5       31.33       -1.40     16.84 o 
   3  19   5       13.41      -11.82     14.21 o 
 -14  20   5        4.13        5.14      6.99 o 
 -12  20   5      153.82      172.94     10.30 o 
 -10  20   5      269.86      267.13     11.29 o 
  -8  20   5      137.23      138.98     22.21 o 
  -6  20   5      254.32      265.42      9.53 o 
  -4  20   5     1436.43     1605.42     34.45 o 
  -2  20   5       23.01      -14.47     15.52 o 
   0  20   5       84.31       84.85     35.93 o 
   2  20   5      239.93      280.32     11.65 o 
   4  20   5        7.64       12.63      7.63 o 
 -13  21   5       17.29        5.63     12.23 o 
 -11  21   5       49.07       30.11     10.05 o 
  -9  21   5       51.48       54.71      7.79 o 
  -7  21   5      112.05      119.59      8.02 o 
  -5  21   5      371.86      330.06     16.47 o 
  -3  21   5      102.44      119.03      7.41 o 
  -1  21   5      112.47      111.29      8.82 o 
   1  21   5       10.65       17.25     29.44 o 
   3  21   5       93.49       83.86      8.12 o 
 -14  22   5        2.96       -4.49     10.58 o 
 -12  22   5      207.21      190.76     14.47 o 
 -10  22   5      386.99      344.71     13.41 o 
  -8  22   5      124.44      125.15      8.12 o 
  -6  22   5      496.16      490.24     18.22 o 
  -4  22   5      608.98      677.33     14.78 o 
  -2  22   5     1101.14     1070.66     23.45 o 
   0  22   5       23.50       25.12     17.71 o 
   2  22   5       94.69      122.28      9.53 o 
   4  22   5        7.37       -1.66     14.72 o 
 -13  23   5       65.96       52.97      7.41 o 
 -11  23   5       53.15       63.16      7.76 o 
  -9  23   5       89.68       55.40     19.21 o 
  -7  23   5      517.48      565.83     40.19 o 
  -5  23   5      375.93      339.77     10.24 o 
  -3  23   5      767.68      783.96     16.95 o 
  -1  23   5      214.58      245.05     10.94 o 
   1  23   5       24.02       33.37     22.45 o 
   3  23   5       13.55       -6.04     13.35 o 
 -14  24   5       17.77       -4.72     11.27 o 
 -12  24   5        3.40        4.63      9.98 o 
 -10  24   5       39.07       36.85      8.23 o 
  -8  24   5     1946.28     1828.88    179.31 o 
  -6  24   5      193.85      153.59      9.18 o 
  -4  24   5      838.41      827.23     37.71 o 
  -2  24   5      300.05      370.12     11.65 o 
   0  24   5      187.74      222.29     10.66 o 
   2  24   5      136.55      157.83      9.17 o 
   4  24   5       15.86      -10.58     10.58 o 
 -13  25   5       30.21       44.90     12.97 o 
 -11  25   5       43.15       24.95      7.76 o 
  -9  25   5      151.88      142.23      9.18 o 
  -7  25   5      107.17      124.20      9.23 o 
  -5  25   5       40.18       47.04     20.46 o 
  -3  25   5       69.69       67.14      8.12 o 
  -1  25   5      108.31      106.44      9.17 o 
   1  25   5       86.71       56.63     25.20 o 
   3  25   5       63.22       49.18     25.20 o 
 -12  26   5       50.09       58.50      7.06 o 
 -10  26   5       45.43        7.47     12.47 o 
  -8  26   5      655.84      571.36     29.96 o 
  -6  26   5      840.11      852.09     76.92 o 
  -4  26   5      114.79       95.14      7.76 o 
  -2  26   5      580.08      559.89     14.12 o 
   0  26   5       52.51        9.80     18.61 o 
   2  26   5       30.96       24.31     15.22 o 
   4  26   5       18.80       19.56      4.94 o 
 -13  27   5       29.31       17.63      8.48 o 
 -11  27   5       27.51       -2.49     18.96 o 
  -9  27   5       28.58        0.00     10.17 o 
  -7  27   5      394.13      357.84     39.44 o 
  -5  27   5       27.83        7.73     15.12 o 
  -3  27   5      187.85      204.66     10.48 o 
  -1  27   5       91.03       92.99      9.53 o 
   1  27   5       69.76       71.20      9.73 o 
   3  27   5       87.18       72.99      7.06 o 
 -12  28   5        2.35       -9.13     34.43 o 
 -10  28   5        8.99       20.32     12.47 o 
  -8  28   5      118.03       95.85      9.17 o 
  -6  28   5      555.27      583.25     38.45 o 
  -4  28   5      605.19      597.63     13.42 o 
  -2  28   5      567.99      599.66     15.28 o 
   0  28   5      221.15      190.92     15.47 o 
   2  28   5       24.83       11.37     15.23 o 
 -13  29   5       31.89       20.87     12.23 o 
 -11  29   5      200.63      194.69     10.30 o 
  -9  29   5       85.61       98.64     16.47 o 
  -7  29   5      120.42      119.17     22.46 o 
  -5  29   5        3.72      -15.98     15.98 o 
  -3  29   5      455.46      495.05     14.12 o 
  -1  29   5       36.43       28.94      7.76 o 
   1  29   5       71.58       95.55     20.21 o 
   3  29   5       14.60        5.75     11.08 o 
 -12  30   5      112.62      118.56      7.76 o 
 -10  30   5      174.62      158.33     10.66 o 
  -8  30   5      138.84      151.77      9.53 o 
  -6  30   5      742.89      717.92     49.19 o 
  -4  30   5      802.49      793.90     15.54 o 
  -2  30   5      151.29      136.79     13.23 o 
   0  30   5        7.51       24.76     27.94 o 
   2  30   5        4.79       13.97     12.29 o 
 -13  31   5        6.64      -11.78     11.78 o 
 -11  31   5        4.33       11.63     16.72 o 
  -9  31   5       60.64       91.12      9.88 o 
  -7  31   5      121.81      123.60      9.17 o 
  -5  31   5      357.65      344.53     32.45 o 
  -3  31   5      328.66      352.51     21.71 o 
  -1  31   5      305.88      328.09     12.00 o 
   1  31   5       59.25       66.53      7.41 o 
   3  31   5        6.30       11.09     11.43 o 
 -12  32   5       69.84       64.29      7.41 o 
 -10  32   5       89.07       89.40      8.51 o 
  -8  32   5      113.85      143.83     16.22 o 
  -6  32   5      169.77      186.21     25.45 o 
  -4  32   5      154.74      159.45     10.94 o 
  -2  32   5      222.26      248.63     27.45 o 
   0  32   5       61.55       54.47      7.76 o 
   2  32   5      102.67      113.02     14.47 o 
 -13  33   5        1.36        8.48      9.17 o 
 -11  33   5       35.45       34.04      7.06 o 
  -9  33   5       54.13       38.88     18.21 o 
  -7  33   5      604.54      599.96     34.70 o 
  -5  33   5      810.29      836.34     20.23 o 
  -3  33   5       21.21       25.48     10.73 o 
  -1  33   5       76.14       78.84      8.12 o 
   1  33   5       20.99        8.98     16.23 o 
   3  33   5        1.01       -3.52      5.40 o 
 -12  34   5       15.43        5.34      8.88 o 
 -10  34   5       55.68       49.96      8.27 o 
  -8  34   5      185.89      148.61     28.95 o 
  -6  34   5      146.69      152.36     11.29 o 
  -4  34   5      510.91      517.51     15.18 o 
  -2  34   5       55.07       49.41      7.76 o 
   0  34   5       14.13        6.74     17.29 o 
   2  34   5       34.69       33.45     13.22 o 
 -11  35   5       51.33       34.93      6.70 o 
  -9  35   5       60.31       53.63     27.69 o 
  -7  35   5       86.46      104.13     27.45 o 
  -5  35   5      585.10      573.19     15.18 o 
  -3  35   5      554.43      592.20     36.70 o 
  -1  35   5       52.68       49.24     22.45 o 
   1  35   5       97.00       88.24      8.47 o 
   3  35   5        3.45        1.30     10.98 o 
 -12  36   5       76.23       84.21      7.41 o 
 -10  36   5       90.00       51.21      8.15 o 
  -8  36   5      114.20      103.36      9.88 o 
  -6  36   5      913.14      927.20     64.19 o 
  -4  36   5      161.09      151.53     10.43 o 
  -2  36   5      270.81      274.63     12.00 o 
   0  36   5      138.77      124.31      9.53 o 
   2  36   5       29.71       24.35     12.97 o 
 -11  37   5       67.00       42.98      6.74 o 
  -9  37   5       76.20       54.59      9.48 o 
  -7  37   5      376.62      358.89     41.93 o 
  -5  37   5      494.88      466.77     48.68 o 
  -3  37   5      106.90       89.66      9.88 o 
  -1  37   5       84.06       71.06      8.63 o 
   1  37   5        6.49       -8.88     16.97 o 
 -12  38   5       39.58       31.21      5.65 o 
 -10  38   5       37.33       41.00      8.73 o 
  -8  38   5      134.13      130.62     23.46 o 
  -6  38   5       31.44       46.97      7.76 o 
  -4  38   5      584.40      589.40     15.89 o 
  -2  38   5      161.62      137.23      9.88 o 
   0  38   5        3.67        0.00     20.21 o 
   2  38   5       16.34        8.39     11.22 o 
 -11  39   5        1.67       -9.41     12.97 o 
  -9  39   5       20.64       40.36     10.48 o 
  -7  39   5       46.31       43.09     24.95 o 
  -5  39   5      163.45      161.23      9.88 o 
  -3  39   5       52.42       67.23      7.76 o 
  -1  39   5       84.63      107.30      9.53 o 
   1  39   5        5.47        9.81     16.72 o 
 -12  40   5       28.91       41.32      5.39 o 
 -10  40   5       63.65       64.07     12.72 o 
  -8  40   5       34.98       41.27      9.48 o 
  -6  40   5      102.33       97.10      9.88 o 
  -4  40   5       71.60       81.27      9.88 o 
  -2  40   5       36.61       30.33     10.05 o 
   0  40   5       45.75       39.73      6.70 o 
   2  40   5       28.19       32.34      5.75 o 
 -11  41   5        0.29       -1.27     13.72 o 
  -9  41   5       85.92       69.09     25.20 o 
  -7  41   5       93.49      109.91      9.88 o 
  -5  41   5       15.61       21.55     10.08 o 
  -3  41   5      122.14      116.78      9.88 o 
  -1  41   5       37.62       28.44      7.41 o 
   1  41   5        5.16       -6.67     19.21 o 
 -10  42   5        0.91        4.16      7.59 o 
  -8  42   5      279.10      280.76     11.73 o 
  -6  42   5       43.63       32.77     10.05 o 
  -4  42   5       73.87       71.42     11.23 o 
  -2  42   5      164.97      197.90     10.30 o 
   0  42   5        0.70      -14.77     14.77 o 
   2  42   5        0.35       -7.98     14.47 o 
 -11  43   5        7.15        8.36      6.99 o 
  -9  43   5        8.58        3.12     14.22 o 
  -7  43   5       72.84       63.67     62.88 o 
  -5  43   5       36.51       22.52     10.98 o 
  -3  43   5        3.18       -2.10     14.98 o 
  -1  43   5       16.59       22.83      8.70 o 
   1  43   5       15.45       14.64     10.98 o 
 -10  44   5       27.73       28.35      8.52 o 
  -8  44   5       57.12       73.37      9.98 o 
  -6  44   5       17.22       -5.94     16.13 o 
  -4  44   5       13.83      -16.13     16.13 o 
  -2  44   5      128.41      129.22      8.82 o 
   0  44   5       82.64       84.64      7.06 o 
 -11  45   5       15.98       26.76     10.48 o 
  -9  45   5       31.10       46.93      7.76 o 
  -7  45   5       19.49       13.04     12.72 o 
  -5  45   5       42.04       42.48     18.46 o 
  -3  45   5       37.78       21.86     15.72 o 
  -1  45   5       78.85       74.05     10.23 o 
   1  45   5        2.16        9.92      6.81 o 
 -10  46   5       10.18       -2.53     10.37 o 
  -8  46   5       33.28       27.94      8.12 o 
  -6  46   5       70.68       89.73      9.17 o 
  -4  46   5       40.46       41.42      7.41 o 
  -2  46   5       64.06       60.16      8.47 o 
   0  46   5        0.16        1.09      9.83 o 
  -9  47   5       30.48       37.99      6.23 o 
  -7  47   5       32.06        7.24     15.17 o 
  -5  47   5        9.82       22.95      7.06 o 
  -3  47   5       69.63       95.12      8.47 o 
  -1  47   5       15.94       15.36      7.18 o 
 -10  48   5        1.06        0.00      6.69 o 
  -8  48   5       74.12       63.50     10.73 o 
  -6  48   5       64.48       81.91      8.47 o 
  -4  48   5       50.07       56.61     10.98 o 
  -2  48   5       14.55       12.25      7.38 o 
   0  48   5       24.65        2.25     10.94 o 
  -9  49   5       20.29       24.90     14.72 o 
  -7  49   5       31.41       56.73      8.73 o 
  -5  49   5        2.70        3.87      8.64 o 
  -3  49   5       14.17        4.24     11.72 o 
  -1  49   5       14.29       14.47      4.94 o 
  -8  50   5       19.37       23.49      5.29 o 
  -6  50   5       84.14       65.91     20.96 o 
  -4  50   5      100.02       96.54     14.47 o 
  -2  50   5       36.45       31.97      6.70 o 
   0  50   5        5.30        0.08      8.73 o 
  -9  51   5        6.39       11.98      6.69 o 
  -7  51   5       55.93       40.67      7.98 o 
  -5  51   5        2.90       -5.04     12.72 o 
  -3  51   5        1.63        7.98     14.11 o 
  -1  51   5       16.98       20.71      6.99 o 
  -8  52   5       48.31       40.51      6.49 o 
  -6  52   5       52.98       56.22      7.73 o 
  -4  52   5       38.89       42.60      7.06 o 
  -2  52   5       54.60       55.64      6.46 o 
  -7  53   5       19.76       24.08      6.00 o 
  -5  53   5       39.31       50.28     17.71 o 
  -3  53   5       23.82       25.45      9.73 o 
  -8  54   5       13.54      -11.08     11.08 o 
  -6  54   5        4.61        5.82      7.59 o 
  -4  54   5        4.62       16.79      6.37 o 
  -2  54   5       22.82       17.95      5.24 o 
  -7  55   5       15.08       24.96      7.98 o 
  -5  55   5       10.62       21.01      8.98 o 
  -3  55   5       25.80       30.77      6.74 o 
  -6  56   5        3.87       11.02     12.22 o 
  -4  56   5       12.22       11.54      6.78 o 
  -5  57   5        2.69        2.27      9.23 o 
 -14   0   6      185.47      167.19     13.97 o 
 -12   0   6      278.53      291.99     16.47 o 
 -10   0   6      272.35      284.51     16.97 o 
  -8   0   6      346.92      317.49     13.98 o 
  -6   0   6      133.17      222.08     12.98 o 
  -4   0   6       26.76       25.45      7.98 o 
  -2   0   6      753.17      866.03     25.97 o 
   0   0   6     2156.72     2030.00     61.03 o 
   2   0   6      261.15      236.09     14.47 o 
 -15   1   6       71.11       73.85      7.06 o 
 -13   1   6       68.13       64.99     11.98 o 
 -11   1   6     1136.51     1151.54     25.22 o 
  -9   1   6       88.98      100.51      7.76 o 
  -7   1   6      319.94      304.30      9.48 o 
  -5   1   6      259.61      273.53      9.18 o 
  -3   1   6       51.14       56.19      6.59 o 
  -1   1   6     1044.43     1016.48     21.32 o 
   1   1   6      176.69      156.81      9.53 o 
   3   1   6       57.56       43.44      6.35 o 
 -14   2   6       85.10       82.93      8.12 o 
 -12   2   6     1130.52     1161.92     25.44 o 
 -10   2   6      540.87      575.35     13.77 o 
  -8   2   6       24.61      -19.96     19.96 o 
  -6   2   6     8102.60     8998.12    488.39 o 
  -4   2   6      209.90      217.12      8.47 o 
  -2   2   6      175.50      211.61     10.23 o 
   0   2   6        4.55        5.91     16.48 o 
   2   2   6       12.00       11.22     13.06 o 
 -15   3   6       13.33        6.49     11.64 o 
 -13   3   6       43.36       40.69     16.22 o 
 -11   3   6       62.13       86.97     13.47 o 
  -9   3   6       75.41       73.18      6.95 o 
  -7   3   6      153.20      159.73     14.22 o 
  -5   3   6     1101.39     1127.83     75.71 o 
  -3   3   6       46.30       49.81      6.00 o 
  -1   3   6      317.12      299.14     11.86 o 
   1   3   6        3.86        9.98      9.82 o 
   3   3   6       23.33       28.31      8.73 o 
 -14   4   6       13.00        8.36     12.47 o 
 -12   4   6       25.31       42.39      8.63 o 
 -10   4   6       67.73       79.30      8.47 o 
  -8   4   6       34.84       50.55      8.98 o 
  -6   4   6      713.90      770.27     40.71 o 
  -4   4   6       83.89       92.08      7.06 o 
  -2   4   6        7.93        9.83      8.67 o 
   0   4   6      653.04      661.56     27.71 o 
   2   4   6        2.58       -2.54     15.47 o 
 -15   5   6       31.21       44.77      5.65 o 
 -13   5   6        4.65        1.50     15.17 o 
 -11   5   6     1610.92     1564.01     33.80 o 
  -9   5   6      482.67      524.78     42.94 o 
  -7   5   6      686.73      763.91     33.96 o 
  -5   5   6      150.98      150.72      8.12 o 
  -3   5   6      419.90      440.71     12.98 o 
  -1   5   6     1734.12     1704.30     35.36 o 
   1   5   6      105.71      121.39      9.53 o 
   3   5   6       11.80       10.97     11.58 o 
 -14   6   6       99.37       79.67      8.12 o 
 -12   6   6        1.71       -6.91     16.69 o 
 -10   6   6      238.41      259.36     18.47 o 
  -8   6   6      402.02      425.34     32.45 o 
  -6   6   6     1081.47     1064.91     61.71 o 
  -4   6   6      328.25      368.51     14.98 o 
  -2   6   6      474.47      447.86     12.80 o 
   0   6   6        0.37        0.00     15.88 o 
   2   6   6       62.70       46.91      8.23 o 
 -15   7   6        1.94        1.51     10.72 o 
 -13   7   6      113.60      101.24     11.98 o 
 -11   7   6      249.64      277.34     11.29 o 
  -9   7   6       27.91       30.99      6.95 o 
  -7   7   6       90.17      107.71      7.49 o 
  -5   7   6      142.75      134.47      7.74 o 
  -3   7   6       43.64       43.47      6.95 o 
  -1   7   6      522.55      557.23     14.83 o 
   1   7   6       24.70       36.49      7.76 o 
   3   7   6        1.82        1.00     10.94 o 
 -14   8   6       91.52       99.67     13.47 o 
 -12   8   6       26.22       35.06     10.98 o 
 -10   8   6      516.22      501.06     16.23 o 
  -8   8   6      150.07      191.90     15.47 o 
  -6   8   6      716.54      785.48     34.46 o 
  -4   8   6      238.67      291.30     10.24 o 
  -2   8   6      758.33      793.89     34.46 o 
   0   8   6      319.82      322.73     11.65 o 
   2   8   6      161.74      151.00      8.12 o 
 -15   9   6       10.62       11.73      5.65 o 
 -13   9   6       71.61       71.33      9.23 o 
 -11   9   6      132.53      136.83     10.30 o 
  -9   9   6       28.70       15.62     10.01 o 
  -7   9   6      403.77      445.36     10.94 o 
  -5   9   6      123.32      125.96      7.06 o 
  -3   9   6       44.78       53.39      6.95 o 
  -1   9   6      202.00      194.23     14.47 o 
   1   9   6      205.39      184.65      9.53 o 
   3   9   6       30.49       36.93      6.00 o 
 -14  10   6      123.58      130.80     15.22 o 
 -12  10   6      399.74      400.96     20.97 o 
 -10  10   6      483.67      500.22     18.72 o 
  -8  10   6      174.46      202.17     10.48 o 
  -6  10   6      637.25      760.82     34.21 o 
  -4  10   6      287.19      263.09     29.20 o 
  -2  10   6       42.04       35.83     13.47 o 
   0  10   6       12.26        3.70     30.69 o 
   2  10   6       69.33       80.02     13.72 o 
 -15  11   6       24.79       35.99      5.29 o 
 -13  11   6      335.84      297.18     24.96 o 
 -11  11   6      282.82      260.55     11.65 o 
  -9  11   6      245.08      214.18     14.97 o 
  -7  11   6      143.63      152.51     10.98 o 
  -5  11   6      334.90      346.90     20.97 o 
  -3  11   6       77.77       68.72      7.07 o 
  -1  11   6       41.30       36.48     14.72 o 
   1  11   6      314.06      275.79     11.29 o 
   3  11   6        7.21        7.74     10.87 o 
 -14  12   6        3.22       15.73     12.72 o 
 -12  12   6      156.33      132.62      9.88 o 
 -10  12   6      520.48      483.63     22.72 o 
  -8  12   6      100.00      123.68     16.22 o 
  -6  12   6       23.49       39.19      6.23 o 
  -4  12   6        4.50      -13.72     13.72 o 
  -2  12   6      233.89      223.89     15.22 o 
   0  12   6      279.57      283.58     15.22 o 
   2  12   6        3.94        6.80     21.21 o 
 -15  13   6       13.85       11.40      6.15 o 
 -13  13   6      197.25      217.13     10.94 o 
 -11  13   6      530.00      505.38     20.72 o 
  -9  13   6      191.64      225.94      9.88 o 
  -7  13   6      539.73      543.43     27.71 o 
  -5  13   6      192.12      203.19     23.71 o 
  -3  13   6       21.86       30.82     17.46 o 
  -1  13   6      512.46      499.08     20.47 o 
   1  13   6      161.57      174.31     10.48 o 
   3  13   6       27.94       30.71      5.65 o 
 -14  14   6      112.12       98.26      8.23 o 
 -12  14   6        2.89       -3.44      9.56 o 
 -10  14   6      785.14      725.38     32.21 o 
  -8  14   6      445.06      447.44     53.92 o 
  -6  14   6      278.51      268.88      9.98 o 
  -4  14   6      556.34      531.39     13.01 o 
  -2  14   6      733.32      670.80     16.24 o 
   0  14   6        7.24        2.08      7.78 o 
   2  14   6       75.39       70.87      7.76 o 
 -15  15   6       12.64        6.24     10.58 o 
 -13  15   6      130.09      102.15      8.82 o 
 -11  15   6      257.32      249.10     26.20 o 
  -9  15   6       81.48       80.61      8.47 o 
  -7  15   6      365.37      374.00     11.23 o 
  -5  15   6      861.68      922.15     20.48 o 
  -3  15   6      189.27      182.36      9.23 o 
  -1  15   6       80.85       79.09      8.51 o 
   1  15   6      128.63      117.54      9.17 o 
   3  15   6        3.41        9.16      8.95 o 
 -14  16   6       14.99       15.97      5.99 o 
 -12  16   6       17.85      -13.97     17.64 o 
 -10  16   6     1163.03     1188.59     27.23 o 
  -8  16   6      321.38      351.34     20.22 o 
  -6  16   6      230.63      238.58      9.18 o 
  -4  16   6      502.10      520.93     12.71 o 
  -2  16   6      930.18      989.13     80.67 o 
   0  16   6      168.38      142.82     13.72 o 
   2  16   6      118.80      117.47      7.41 o 
 -15  17   6       18.79       24.62      8.48 o 
 -13  17   6       10.90       16.63     12.47 o 
 -11  17   6       83.71       80.34      8.63 o 
  -9  17   6      155.22      163.81     18.47 o 
  -7  17   6      690.21      744.58     56.93 o 
  -5  17   6      500.18      511.79     12.36 o 
  -3  17   6      102.13      100.37     21.96 o 
  -1  17   6      239.50      231.87     11.65 o 
   1  17   6      166.81      149.50      9.18 o 
   3  17   6       11.66       21.37     10.73 o 
 -14  18   6      101.71      109.45      8.48 o 
 -12  18   6      253.49      246.80     13.48 o 
 -10  18   6      372.14      414.58     15.18 o 
  -8  18   6      146.01      124.99      9.48 o 
  -6  18   6     1072.28     1063.07     23.23 o 
  -4  18   6      284.54      249.17      9.88 o 
  -2  18   6      230.96      209.43     12.98 o 
   0  18   6       29.74       20.13      9.82 o 
   2  18   6       41.98       41.32      7.24 o 
 -13  19   6       76.20       71.53      8.47 o 
 -11  19   6       24.61       12.60     11.23 o 
  -9  19   6      264.95      254.36     10.59 o 
  -7  19   6      292.61      267.76     17.97 o 
  -5  19   6      266.07      259.01     10.30 o 
  -3  19   6      181.59      168.73      9.59 o 
  -1  19   6       32.32       42.16      9.73 o 
   1  19   6        7.28      -14.11     14.11 o 
   3  19   6       20.28       34.43      5.03 o 
 -14  20   6       34.37       32.93      6.35 o 
 -12  20   6      233.79      206.02     13.48 o 
 -10  20   6      270.71      325.49     13.48 o 
  -8  20   6      129.95      122.56      8.47 o 
  -6  20   6      334.29      330.76     27.45 o 
  -4  20   6       50.42       42.57     10.73 o 
  -2  20   6      323.40      360.87     28.20 o 
   0  20   6      390.71      385.15     13.41 o 
   2  20   6       31.30       39.94     26.20 o 
 -13  21   6       61.79       65.68      8.12 o 
 -11  21   6        8.08       -9.73     15.88 o 
  -9  21   6      126.85      132.45     10.94 o 
  -7  21   6      328.94      309.09     11.73 o 
  -5  21   6      336.45      336.26     11.65 o 
  -3  21   6      315.30      329.51     12.71 o 
  -1  21   6       51.20       43.58      7.76 o 
   1  21   6      127.27      109.84     15.72 o 
 -14  22   6       13.97       11.49      7.63 o 
 -12  22   6       39.44       40.78     15.97 o 
 -10  22   6      140.58      161.04      9.73 o 
  -8  22   6      180.65      160.33     10.59 o 
  -6  22   6      793.94      855.06     17.42 o 
  -4  22   6       78.34       91.89      8.82 o 
  -2  22   6      190.69      176.23     16.47 o 
   0  22   6        1.90       -2.78     21.46 o 
   2  22   6       23.59        2.60     13.71 o 
 -13  23   6       21.41       13.61      9.37 o 
 -11  23   6       10.47       21.06      7.91 o 
  -9  23   6      129.46      134.01      9.53 o 
  -7  23   6       28.20       27.23      8.48 o 
  -5  23   6       33.26       50.85     14.72 o 
  -3  23   6      194.31      252.82     11.29 o 
  -1  23   6       95.55       80.95      7.76 o 
   1  23   6        7.33        7.93      8.64 o 
 -14  24   6        3.74       10.67      6.99 o 
 -12  24   6       29.65       26.16      9.05 o 
 -10  24   6       36.36       22.41     10.05 o 
  -8  24   6      392.49      325.18     29.45 o 
  -6  24   6      186.79      204.94     14.72 o 
  -4  24   6      455.37      413.64     13.51 o 
  -2  24   6        7.84       21.12      9.82 o 
   0  24   6       78.63       69.24      8.15 o 
   2  24   6      113.40      113.29      7.41 o 
 -13  25   6       26.43       21.21      7.89 o 
 -11  25   6       25.77       13.11     10.05 o 
  -9  25   6       56.19       44.20      8.51 o 
  -7  25   6      386.89      390.60     37.94 o 
  -5  25   6      361.77      341.57     12.35 o 
  -3  25   6       77.44      102.92      9.53 o 
  -1  25   6       60.97       54.80      7.76 o 
   1  25   6       35.07       48.53      7.76 o 
 -14  26   6      161.85      171.86     17.22 o 
 -12  26   6      246.08      234.90     10.59 o 
 -10  26   6        6.68      -11.66     16.69 o 
  -8  26   6     1389.85     1340.84    129.20 o 
  -6  26   6      575.10      588.79     38.20 o 
  -4  26   6      434.54      422.80     17.22 o 
  -2  26   6       25.99       35.03      7.76 o 
   0  26   6       18.93       19.21      8.73 o 
   2  26   6       25.27       44.44     29.69 o 
 -13  27   6       18.51        7.32     12.97 o 
 -11  27   6      109.06       83.41     18.96 o 
  -9  27   6      808.63      752.35     32.71 o 
  -7  27   6      694.67      742.03     40.20 o 
  -5  27   6      358.53      344.87     12.88 o 
  -3  27   6      746.35      743.83     58.93 o 
  -1  27   6       16.34      -14.35     14.35 o 
   1  27   6       12.74       -7.24     22.20 o 
 -14  28   6       11.42        3.61      6.20 o 
 -12  28   6        5.01       -3.74     15.52 o 
 -10  28   6      175.91      154.58      9.88 o 
  -8  28   6      274.62      284.48     29.45 o 
  -6  28   6     1747.03     1764.37    138.01 o 
  -4  28   6      326.84      342.78     13.41 o 
  -2  28   6       54.53       44.52     19.46 o 
   0  28   6      177.71      177.14     10.59 o 
   2  28   6       45.60       43.28      6.35 o 
 -13  29   6        1.38       -8.48     15.97 o 
 -11  29   6       20.46       38.84      7.41 o 
  -9  29   6        4.31       12.99      9.86 o 
  -7  29   6      178.10      208.06     18.72 o 
  -5  29   6      432.58      433.88     18.47 o 
  -3  29   6       48.95       53.43      8.63 o 
  -1  29   6       51.66       45.19      7.76 o 
   1  29   6        2.89        6.65      7.14 o 
 -12  30   6      122.90      104.91      8.12 o 
 -10  30   6       31.99       32.41     10.98 o 
  -8  30   6      189.68      188.64     11.65 o 
  -6  30   6     1099.83     1164.98     66.20 o 
  -4  30   6      202.03      186.22     12.23 o 
  -2  30   6       17.43        6.50     17.96 o 
   0  30   6        2.83        1.65     12.43 o 
   2  30   6       32.38       22.65      5.65 o 
 -13  31   6       31.16       31.82      6.00 o 
 -11  31   6       51.95       72.64      9.17 o 
  -9  31   6       27.68       36.12      9.73 o 
  -7  31   6       67.63       71.36      9.53 o 
  -5  31   6       18.40       13.47     16.34 o 
  -3  31   6       29.60       17.78     15.47 o 
  -1  31   6       97.45      111.16      9.17 o 
   1  31   6       19.91       34.28     15.72 o 
 -12  32   6       30.89       18.72      9.77 o 
 -10  32   6        8.25       -8.23     16.22 o 
  -8  32   6      131.79      125.55      9.88 o 
  -6  32   6     1179.31     1204.34     70.45 o 
  -4  32   6       96.84      121.16      9.88 o 
  -2  32   6        2.40       12.13     14.35 o 
   0  32   6       58.99       54.92      6.95 o 
 -13  33   6       35.86       36.91     18.96 o 
 -11  33   6       29.21        9.51      9.09 o 
  -9  33   6       31.34       38.34     11.23 o 
  -7  33   6      423.38      454.74     34.45 o 
  -5  33   6      183.84      225.26     20.71 o 
  -3  33   6        8.79       14.04      7.78 o 
  -1  33   6      120.31      123.47      8.82 o 
   1  33   6       36.71       39.85      6.74 o 
 -12  34   6        8.11       -3.38      7.30 o 
 -10  34   6       27.44       31.16     13.22 o 
  -8  34   6       94.75       72.36      8.63 o 
  -6  34   6      850.70      945.87     72.67 o 
  -4  34   6       71.20       46.97      7.76 o 
  -2  34   6       10.40       -7.98     15.17 o 
   0  34   6        8.32        7.48      7.59 o 
 -13  35   6        7.38        7.73      9.88 o 
 -11  35   6      119.50       87.84     11.73 o 
  -9  35   6       69.02       82.26      8.51 o 
  -7  35   6      605.69      636.48     62.67 o 
  -5  35   6      338.80      345.63     18.22 o 
  -3  35   6       77.85       75.49     10.98 o 
  -1  35   6        8.16       -3.38     14.87 o 
   1  35   6       14.37        9.05     11.08 o 
 -12  36   6        2.68        6.08     12.29 o 
 -10  36   6       88.48       79.89      7.79 o 
  -8  36   6      116.33       97.81     16.72 o 
  -6  36   6       31.31       40.86     13.97 o 
  -4  36   6       81.43       65.26      8.63 o 
  -2  36   6       46.92       55.39      7.41 o 
   0  36   6        0.87        3.39      6.54 o 
 -11  37   6        2.17       -3.68      7.63 o 
  -9  37   6       54.06       59.69     11.98 o 
  -7  37   6       37.33       28.60     55.39 o 
  -5  37   6       78.86       69.22      7.76 o 
  -3  37   6       86.46       69.45      9.53 o 
  -1  37   6       68.45       67.81      8.98 o 
   1  37   6        5.81       13.22      4.59 o 
 -12  38   6       15.35       28.30      6.00 o 
 -10  38   6       29.51       12.39     10.73 o 
  -8  38   6      118.97      111.93      9.53 o 
  -6  38   6      131.10      153.58      9.88 o 
  -4  38   6      211.05      226.76     11.65 o 
  -2  38   6       31.63        7.24     13.76 o 
   0  38   6        0.62       -2.57     16.72 o 
 -11  39   6       16.55       15.97      5.65 o 
  -9  39   6       95.61      115.98      8.98 o 
  -7  39   6        4.89       25.40     13.47 o 
  -5  39   6       28.83       32.18      9.82 o 
  -3  39   6       93.81      105.35      9.17 o 
  -1  39   6        3.25       11.48     11.64 o 
 -12  40   6        0.91        0.00     11.29 o 
 -10  40   6       47.94       54.27      6.35 o 
  -8  40   6       79.78       90.95     20.96 o 
  -6  40   6      122.03      141.86     16.22 o 
  -4  40   6       48.49       53.35     26.20 o 
  -2  40   6       80.28       76.49      8.12 o 
   0  40   6        7.87       13.97      7.09 o 
 -11  41   6        6.17       13.18      7.88 o 
  -9  41   6       27.30       40.67      6.70 o 
  -7  41   6       85.51       74.07     27.45 o 
  -5  41   6      125.14      134.54     10.07 o 
  -3  41   6        6.87        7.66      8.48 o 
  -1  41   6        4.04       13.91     11.22 o 
 -10  42   6       26.97       22.70      7.41 o 
  -8  42   6       63.56       62.73     28.44 o 
  -6  42   6       16.64        5.24     14.47 o 
  -4  42   6       12.59        3.74     14.11 o 
  -2  42   6       15.78       13.25      7.74 o 
   0  42   6        4.10        4.84      8.85 o 
 -11  43   6       13.21        5.57      7.26 o 
  -9  43   6       11.81       16.72      7.73 o 
  -7  43   6      104.07      111.84      8.82 o 
  -5  43   6       86.62       97.88      8.82 o 
  -3  43   6       13.07       15.80      8.03 o 
  -1  43   6        6.86       -9.14     11.22 o 
 -10  44   6       26.88       27.72      6.70 o 
  -8  44   6       38.60       55.07      8.12 o 
  -6  44   6       26.22       37.71      7.06 o 
  -4  44   6       23.94       22.64     10.48 o 
  -2  44   6       11.16        6.11      9.48 o 
 -11  45   6       31.07       42.40      6.99 o 
  -9  45   6       25.53       -0.70     13.90 o 
  -7  45   6       84.44       80.28     19.71 o 
  -5  45   6       41.66       36.30     11.73 o 
  -3  45   6       17.72        3.47      7.71 o 
  -1  45   6       25.31       26.14     15.22 o 
 -10  46   6        0.97        9.98     10.19 o 
  -8  46   6       24.16        1.00     14.82 o 
  -6  46   6       72.51       77.91     15.72 o 
  -4  46   6       76.29       75.63      8.73 o 
  -2  46   6        7.39      -12.00     12.00 o 
  -9  47   6        3.17        0.65     11.93 o 
  -7  47   6       20.17       18.20     11.73 o 
  -5  47   6        6.04      -11.54     19.21 o 
  -3  47   6       23.98       22.07      7.89 o 
 -10  48   6       25.02       22.60      6.24 o 
  -8  48   6       34.42       24.88      7.48 o 
  -6  48   6       24.30       12.10      7.33 o 
  -4  48   6       51.00       40.33      6.74 o 
  -2  48   6       20.34       14.75      5.61 o 
  -9  49   6       44.71       49.82     19.71 o 
  -7  49   6        6.37       -1.16     12.64 o 
  -5  49   6        4.40        8.92      8.28 o 
  -3  49   6        0.62       -9.36     11.14 o 
  -8  50   6       51.41       49.21      7.06 o 
  -6  50   6       19.43       23.27      8.23 o 
  -4  50   6       42.40       41.02     17.71 o 
  -9  51   6        0.20       -7.48     10.57 o 
  -7  51   6       28.23       36.80     15.47 o 
  -5  51   6        9.77       11.04     16.47 o 
  -3  51   6       28.29       25.97     11.73 o 
  -8  52   6        1.69        6.82     14.47 o 
  -6  52   6       23.52       16.28      7.09 o 
  -4  52   6        5.06       13.29      6.37 o 
  -7  53   6       23.00       25.60      4.94 o 
  -5  53   6       13.67        5.47      7.73 o 
  -6  54   6        3.81       -6.99     10.23 o 
 -15   1   7        3.33        0.00      8.03 o 
 -13   1   7       39.90       32.49     10.73 o 
 -11   1   7      712.16      718.54     17.30 o 
  -9   1   7      373.49      368.40     13.48 o 
  -7   1   7       17.13       17.12     12.72 o 
  -5   1   7      109.30       91.12      8.48 o 
  -3   1   7      795.74      747.12     16.95 o 
  -1   1   7       35.47       21.79     12.23 o 
   1   1   7        5.12        7.35     10.67 o 
 -14   2   7       32.82       49.93     17.46 o 
 -12   2   7       88.98       85.49     23.45 o 
 -10   2   7      266.51      251.34     10.94 o 
  -8   2   7       44.73       54.17      7.31 o 
  -6   2   7      488.25      461.58     15.23 o 
  -4   2   7      430.10      431.14     20.47 o 
  -2   2   7      160.85      143.30      9.88 o 
   0   2   7        1.28        9.48     12.79 o 
 -15   3   7       48.50       57.29      9.73 o 
 -13   3   7      146.26      146.16      9.53 o 
 -11   3   7      223.29      224.47     11.29 o 
  -9   3   7      137.32      118.14      8.47 o 
  -7   3   7       93.53       69.83      7.07 o 
  -5   3   7      449.12      399.28     12.00 o 
  -3   3   7      190.41      176.64     10.30 o 
  -1   3   7      205.42      225.09     10.43 o 
   1   3   7       72.58       78.52      6.70 o 
 -14   4   7       19.51        0.45      8.76 o 
 -12   4   7      135.41      123.30      8.63 o 
 -10   4   7      865.04      890.62     52.70 o 
  -8   4   7      284.72      345.12     30.45 o 
  -6   4   7      161.54      153.18      8.12 o 
  -4   4   7      522.72      533.56     33.20 o 
  -2   4   7       37.69       12.62     19.30 o 
   0   4   7       29.62       24.91     16.97 o 
 -15   5   7       73.29       84.41      7.41 o 
 -13   5   7       67.57       74.82     11.98 o 
 -11   5   7      147.93      193.37     13.72 o 
  -9   5   7      166.22      141.91      9.45 o 
  -7   5   7        5.13        5.59      8.64 o 
  -5   5   7      587.63      529.61     40.20 o 
  -3   5   7      134.86      143.88     17.47 o 
  -1   5   7       24.20       31.19      7.76 o 
   1   5   7       86.47       93.90     13.22 o 
 -14   6   7        8.57       14.97      6.35 o 
 -12   6   7      358.08      389.93     13.77 o 
 -10   6   7      584.26      577.27     41.19 o 
  -8   6   7       34.76       13.96     20.21 o 
  -6   6   7      244.22      270.04     27.20 o 
  -4   6   7     1178.97     1155.10     42.72 o 
  -2   6   7      431.99      431.00     13.77 o 
   0   6   7        0.46       -1.06     21.46 o 
 -15   7   7       16.18       11.23      7.73 o 
 -13   7   7       73.76       86.11      9.17 o 
 -11   7   7       56.23       67.19      8.51 o 
  -9   7   7      594.26      624.95     69.16 o 
  -7   7   7      477.16      427.49     31.70 o 
  -5   7   7      424.15      449.28     40.69 o 
  -3   7   7      280.54      285.16     11.65 o 
  -1   7   7      132.86      121.52      9.53 o 
   1   7   7       10.99       16.49      6.85 o 
 -14   8   7        7.33        5.63     20.21 o 
 -12   8   7       22.28       29.29     31.69 o 
 -10   8   7       44.93       23.67      9.57 o 
  -8   8   7      813.20      849.66     30.97 o 
  -6   8   7       83.36      112.30     12.97 o 
  -4   8   7       22.04       27.01     18.21 o 
  -2   8   7       81.48       89.19      8.63 o 
   0   8   7        4.40       13.15      9.48 o 
 -15   9   7        0.79        8.78      8.48 o 
 -13   9   7      185.38      167.85     10.94 o 
 -11   9   7      602.37      614.87     60.17 o 
  -9   9   7      724.67      701.76     63.67 o 
  -7   9   7      573.78      511.90     13.42 o 
  -5   9   7      143.63      163.09     17.47 o 
  -3   9   7       45.99       85.05     21.71 o 
  -1   9   7      267.44      243.86     11.29 o 
   1   9   7       21.04        7.33     13.35 o 
 -14  10   7        0.58      -11.64     15.46 o 
 -12  10   7       18.85       35.78      9.48 o 
 -10  10   7      241.22      239.29     16.97 o 
  -8  10   7      225.08      282.95     22.96 o 
  -6  10   7      350.40      388.07     13.23 o 
  -4  10   7      205.98      212.15     10.94 o 
  -2  10   7       79.05       89.16      7.76 o 
   0  10   7        1.55        4.87     12.29 o 
 -15  11   7       44.58       41.17      6.23 o 
 -13  11   7      196.50      210.93     10.94 o 
 -11  11   7       34.35       10.98     19.41 o 
  -9  11   7      454.24      447.99     41.69 o 
  -7  11   7       64.03       48.40      7.43 o 
  -5  11   7     1263.74     1167.20     72.21 o 
  -3  11   7     1673.30     1621.03     64.75 o 
  -1  11   7      241.87      235.15     11.29 o 
   1  11   7       29.73       23.95      6.35 o 
 -14  12   7       22.21       -1.00     16.47 o 
 -12  12   7      109.90      122.28      9.88 o 
 -10  12   7      425.32      449.26     34.45 o 
  -8  12   7        8.09       13.90     15.23 o 
  -6  12   7       59.56       83.95      7.79 o 
  -4  12   7      133.11      126.50     10.07 o 
  -2  12   7       98.64      108.29      9.88 o 
   0  12   7        0.95      -14.47     14.47 o 
 -15  13   7       36.48       29.49      5.65 o 
 -13  13   7      324.70      310.41     12.71 o 
 -11  13   7      747.87      780.71     54.94 o 
  -9  13   7      356.54      311.72     47.67 o 
  -7  13   7       84.40       76.13     30.69 o 
  -5  13   7      108.18      143.71     10.23 o 
  -3  13   7      495.83      540.26     15.53 o 
  -1  13   7      154.51      162.85      9.18 o 
   1  13   7       48.11       38.40      6.00 o 
 -14  14   7       10.31       10.49      7.74 o 
 -12  14   7       58.20       57.91      7.76 o 
 -10  14   7      471.38      380.46     61.66 o 
  -8  14   7        2.41        6.65     11.16 o 
  -6  14   7      289.13      312.78     12.35 o 
  -4  14   7      670.92      646.88     25.47 o 
  -2  14   7       34.02       30.47     16.72 o 
   0  14   7        7.70       -3.49     12.70 o 
 -15  15   7        1.07        8.48      6.69 o 
 -13  15   7       49.22       38.58     16.22 o 
 -11  15   7       32.65       21.12      9.82 o 
  -9  15   7     1170.73     1076.61    148.65 o 
  -7  15   7      699.84      712.75     15.89 o 
  -5  15   7      908.05      979.94     45.71 o 
  -3  15   7      140.02      138.54      9.88 o 
  -1  15   7      275.77      236.15     21.96 o 
   1  15   7       16.14        3.09     11.08 o 
 -14  16   7        1.19      -12.29     12.29 o 
 -12  16   7       86.57       72.54      7.76 o 
 -10  16   7     1047.58     1028.48    126.15 o 
  -8  16   7      427.56      485.28     33.20 o 
  -6  16   7       50.25       26.85     12.72 o 
  -4  16   7      887.07      843.78     19.07 o 
  -2  16   7       59.30       66.33      7.76 o 
   0  16   7        0.21      -13.97     13.97 o 
 -15  17   7       26.77       21.67      7.73 o 
 -13  17   7       98.25      100.60      8.82 o 
 -11  17   7      162.36      148.38     16.72 o 
  -9  17   7      865.03      824.56    121.63 o 
  -7  17   7     1014.32     1115.97     24.50 o 
  -5  17   7      549.58      523.80     14.83 o 
  -3  17   7       27.53       47.31      7.76 o 
  -1  17   7       18.40       30.44      7.06 o 
   1  17   7       12.21       12.47      7.09 o 
 -14  18   7        5.73        3.77     12.47 o 
 -12  18   7        9.19       16.30     16.22 o 
 -10  18   7      426.47      430.56     41.19 o 
  -8  18   7     1012.56      950.74     83.18 o 
  -6  18   7      377.02      384.82     12.88 o 
  -4  18   7      741.53      711.41     17.30 o 
  -2  18   7        3.99        5.01      7.36 o 
   0  18   7        1.43       -9.24     11.01 o 
 -15  19   7       64.92       49.40      5.65 o 
 -13  19   7       22.71       20.93      9.73 o 
 -11  19   7       51.64       46.95      8.63 o 
  -9  19   7       43.48       39.77      9.53 o 
  -7  19   7      567.02      637.42     40.19 o 
  -5  19   7      664.25      647.45     16.95 o 
  -3  19   7      488.13      481.25     23.47 o 
  -1  19   7       87.82       91.87      8.82 o 
   1  19   7      104.44      109.31      6.35 o 
 -14  20   7        4.06        8.61     11.23 o 
 -12  20   7       92.47      112.16      9.17 o 
 -10  20   7      866.21      815.58     76.92 o 
  -8  20   7        6.62       13.82     11.73 o 
  -6  20   7      377.73      357.60     20.47 o 
  -4  20   7       51.38       59.66      8.63 o 
  -2  20   7      233.64      227.54     11.29 o 
   0  20   7        2.86        4.90      6.93 o 
 -13  21   7       51.80       45.91      6.35 o 
 -11  21   7      198.44      208.36     10.98 o 
  -9  21   7     1159.83     1222.65    194.37 o 
  -7  21   7      195.10      214.11     41.17 o 
  -5  21   7      663.84      712.35     17.30 o 
  -3  21   7      153.38      170.79     20.71 o 
  -1  21   7       17.63        8.89     13.31 o 
   1  21   7        9.10       -3.99     10.58 o 
 -14  22   7       22.54       15.07     12.47 o 
 -12  22   7      139.28      164.22      9.17 o 
 -10  22   7      244.67      251.31     29.20 o 
  -8  22   7      621.80      620.70     56.68 o 
  -6  22   7      406.14      506.72     15.18 o 
  -4  22   7      825.52      880.57     18.63 o 
  -2  22   7        7.04        7.16     14.47 o 
   0  22   7        9.59       -1.94     10.98 o 
 -13  23   7       88.17       80.85      7.76 o 
 -11  23   7       64.29       49.63     14.97 o 
  -9  23   7      104.00       96.14      9.88 o 
  -7  23   7        3.38        2.63     13.47 o 
  -5  23   7       12.94        0.89     16.48 o 
  -3  23   7       16.47       12.47     12.47 o 
  -1  23   7       71.47       63.16      8.12 o 
 -14  24   7       56.75       48.40      6.00 o 
 -12  24   7        0.49       13.10      7.10 o 
 -10  24   7      858.76      844.17     78.17 o 
  -8  24   7      562.16      582.17     37.95 o 
  -6  24   7      258.85      303.01     12.44 o 
  -4  24   7      572.95      605.86     25.96 o 
  -2  24   7      102.98      100.63     11.48 o 
   0  24   7       55.22       42.18      6.35 o 
 -13  25   7       18.68       30.70     11.73 o 
 -11  25   7      131.10      144.98     21.46 o 
  -9  25   7      381.10      368.34     44.43 o 
  -7  25   7       12.82       -1.70     10.01 o 
  -5  25   7       45.80       86.18     12.47 o 
  -3  25   7      177.27      173.98     14.97 o 
  -1  25   7       20.68        1.48     13.67 o 
 -14  26   7       12.81       30.07     12.22 o 
 -12  26   7       26.05       19.98      8.28 o 
 -10  26   7      115.13      137.26      9.70 o 
  -8  26   7       63.54       51.02      8.23 o 
  -6  26   7      303.07      282.93     11.65 o 
  -4  26   7      239.10      227.68     13.73 o 
  -2  26   7       40.39       36.78     13.72 o 
   0  26   7        0.13        0.34     10.01 o 
 -13  27   7        2.39      -12.70     12.70 o 
 -11  27   7       44.49       45.27      7.41 o 
  -9  27   7      163.81      164.76     26.45 o 
  -7  27   7      207.53      232.97     23.46 o 
  -5  27   7      688.23      713.15     17.66 o 
  -3  27   7       47.09       46.70     25.20 o 
  -1  27   7        5.19       -8.47     12.64 o 
 -14  28   7        0.04       -7.98     10.37 o 
 -12  28   7        8.45        3.68     22.20 o 
 -10  28   7       20.13       36.72      7.76 o 
  -8  28   7      208.15      207.69     17.97 o 
  -6  28   7       93.65      117.10      9.88 o 
  -4  28   7        8.23       35.69     20.46 o 
  -2  28   7       35.96       35.08      6.70 o 
   0  28   7        5.52       -3.93     10.37 o 
 -13  29   7       52.18       55.56      9.48 o 
 -11  29   7       64.90       48.56      7.79 o 
  -9  29   7      395.32      410.28     38.69 o 
  -7  29   7        0.04       -7.43     20.71 o 
  -5  29   7        2.36        6.49      9.82 o 
  -3  29   7       43.66       50.03     12.97 o 
  -1  29   7       28.34       24.40     10.73 o 
 -12  30   7       71.55       75.20      9.98 o 
 -10  30   7       21.45       23.70      7.41 o 
  -8  30   7      371.09      414.73     31.45 o 
  -6  30   7      160.89      173.58     12.48 o 
  -4  30   7       73.44       79.32      8.51 o 
  -2  30   7       39.16       45.40      6.35 o 
   0  30   7        0.51        4.46     10.48 o 
 -13  31   7       50.29       77.50      6.59 o 
 -11  31   7       15.84        8.97     15.78 o 
  -9  31   7       51.88       47.93     21.71 o 
  -7  31   7       37.85       28.72     17.71 o 
  -5  31   7       73.73       89.95     38.17 o 
  -3  31   7       15.44       12.47      8.93 o 
  -1  31   7       19.70       31.92      6.35 o 
 -12  32   7       55.09       56.82      7.41 o 
 -10  32   7       30.58       18.75     15.47 o 
  -8  32   7      162.83      150.12     22.96 o 
  -6  32   7      195.77      203.99     25.95 o 
  -4  32   7       13.59       -2.35     14.51 o 
  -2  32   7       81.45       96.10      9.73 o 
 -13  33   7        0.48      -11.43     11.43 o 
 -11  33   7        6.65       -5.82     13.85 o 
  -9  33   7       20.52        7.00     14.62 o 
  -7  33   7       49.24       55.02     12.23 o 
  -5  33   7       35.46        8.36     19.96 o 
  -3  33   7       14.16       -0.66     13.06 o 
  -1  33   7        6.97        6.74     11.64 o 
 -12  34   7       20.48       15.59      9.48 o 
 -10  34   7        6.96        4.99     14.11 o 
  -8  34   7      310.15      311.16     27.70 o 
  -6  34   7      117.86      123.07      9.53 o 
  -4  34   7        6.30      -11.30     14.92 o 
  -2  34   7      101.43      100.63      7.67 o 
 -13  35   7        7.34       11.23     10.94 o 
 -11  35   7       68.35       51.09     30.44 o 
  -9  35   7       89.05       63.10      8.98 o 
  -7  35   7       23.32       37.91      7.41 o 
  -5  35   7       56.06       45.44     11.48 o 
  -3  35   7       26.44        6.74     14.11 o 
  -1  35   7       13.49       21.84      7.48 o 
 -12  36   7       44.97       61.19      6.59 o 
 -10  36   7       30.39       19.24      9.75 o 
  -8  36   7      182.55      157.62     25.70 o 
  -6  36   7      101.21       74.94      9.17 o 
  -4  36   7       12.62        2.16     11.50 o 
  -2  36   7       12.90       17.91      9.23 o 
 -11  37   7       12.79       15.40      7.41 o 
  -9  37   7        4.17      -10.98     20.46 o 
  -7  37   7        0.44       -9.77     14.15 o 
  -5  37   7       77.11       80.64     15.97 o 
  -3  37   7       45.90       59.20     11.48 o 
  -1  37   7       41.05       32.20      5.65 o 
 -12  38   7       28.96       24.42      8.48 o 
 -10  38   7        1.83       -7.78      7.78 o 
  -8  38   7       11.28       -5.30      9.09 o 
  -6  38   7      213.48      212.29     24.71 o 
  -4  38   7        9.52        1.00     12.70 o 
  -2  38   7       15.96       20.27      7.18 o 
 -11  39   7       48.81       54.66     11.98 o 
  -9  39   7       56.02       77.30     27.45 o 
  -7  39   7       87.68       85.07     22.96 o 
  -5  39   7        6.13       13.07     25.45 o 
  -3  39   7       30.74       34.11     13.22 o 
 -12  40   7       15.46       10.93      6.33 o 
 -10  40   7       22.34        9.83      9.98 o 
  -8  40   7        7.87        8.25     21.71 o 
  -6  40   7       24.88        3.49     16.23 o 
  -4  40   7        8.61       11.82      7.18 o 
  -2  40   7       18.87       18.76      5.29 o 
 -11  41   7        7.11        3.57     17.71 o 
  -9  41   7       26.22       16.07      9.17 o 
  -7  41   7      113.29      111.83      8.12 o 
  -5  41   7       61.04       65.28      7.41 o 
  -3  41   7        4.87      -12.49     12.49 o 
 -10  42   7       15.73       10.41     12.70 o 
  -8  42   7       72.82       50.90      7.41 o 
  -6  42   7       59.33       76.46      7.41 o 
  -4  42   7       15.31        7.48     13.05 o 
 -11  43   7        6.79       15.14      6.25 o 
  -9  43   7       22.56       18.96     14.22 o 
  -7  43   7       19.47        3.27     15.47 o 
  -5  43   7        7.42        5.24      7.26 o 
  -3  43   7       32.16        2.25     11.64 o 
 -10  44   7        6.53       -5.93     11.14 o 
  -8  44   7       54.10       57.69      6.70 o 
  -6  44   7       90.87       81.32     11.73 o 
  -4  44   7        7.19        7.48     10.58 o 
  -9  45   7       21.30       26.51     14.47 o 
  -7  45   7       10.44       -7.48     13.05 o 
  -5  45   7        1.52        9.86     12.22 o 
 -10  46   7       17.90        6.24     10.59 o 
  -8  46   7       40.06       15.80      7.59 o 
  -6  46   7       32.06       31.74      6.00 o 
  -4  46   7        0.88       -8.07      8.99 o 
  -9  47   7       29.46       29.96      6.35 o 
  -7  47   7        2.52        5.70     11.08 o 
  -5  47   7       32.86       15.06      6.81 o 
  -8  48   7       17.26       28.70      9.73 o 
  -6  48   7       17.18       19.46      5.29 o 
  -7  49   7        4.34        1.89     10.37 o 
 -14   0   8       99.16      116.77     11.48 o 
 -12   0   8      765.90      749.64     24.47 o 
 -10   0   8      196.25      207.12     16.47 o 
  -8   0   8      263.69      352.88     18.97 o 
  -6   0   8       34.63       73.35     10.98 o 
  -4   0   8      215.54      221.10     16.47 o 
  -2   0   8      162.28      130.26     11.48 o 
   0   0   8       45.81       55.89      7.98 o 
 -15   1   8        2.03        1.51     11.78 o 
 -13   1   8      101.78       96.75      9.17 o 
 -11   1   8       15.67        1.50     19.41 o 
  -9   1   8      335.63      406.22     43.18 o 
  -7   1   8      426.87      407.44     13.41 o 
  -5   1   8      103.45      107.68      9.53 o 
  -3   1   8      167.35      128.19      9.94 o 
  -1   1   8       44.39       41.24      6.70 o 
 -14   2   8       91.24       96.24     13.47 o 
 -12   2   8      274.04      317.50     13.41 o 
 -10   2   8       45.56        7.94     18.94 o 
  -8   2   8      285.58      312.02     12.22 o 
  -6   2   8      167.54      182.31     10.43 o 
  -4   2   8      660.98      667.40     17.30 o 
  -2   2   8       52.33       43.84      7.31 o 
   0   2   8        2.08       -1.25      9.17 o 
 -15   3   8       39.59       40.54     10.48 o 
 -13   3   8      295.54      277.63     12.98 o 
 -11   3   8      105.48       92.34      9.88 o 
  -9   3   8       57.92       51.30      9.53 o 
  -7   3   8      195.39      178.67     10.30 o 
  -5   3   8      175.35      204.38     11.65 o 
  -3   3   8      412.45      390.80     23.46 o 
  -1   3   8       36.35       33.62     18.71 o 
 -14   4   8       13.16        3.24     14.11 o 
 -12   4   8      264.71      311.89     24.46 o 
 -10   4   8       97.44       92.16     13.72 o 
  -8   4   8      174.07      142.50     14.72 o 
  -6   4   8       22.38       14.97     17.29 o 
  -4   4   8       38.61       46.00      7.76 o 
  -2   4   8       13.79       16.91      9.23 o 
   0   4   8       27.55       29.98      5.29 o 
 -15   5   8       53.30       65.20      6.59 o 
 -13   5   8      195.38      187.88     10.94 o 
 -11   5   8      128.94      146.43      9.88 o 
  -9   5   8      850.30      833.77     19.07 o 
  -7   5   8      562.01      518.26     51.18 o 
  -5   5   8      144.78      137.46      9.53 o 
  -3   5   8      419.66      396.04     12.73 o 
  -1   5   8       36.85       49.31      6.35 o 
 -14   6   8       95.05      104.20      7.76 o 
 -12   6   8       79.69       91.64     17.72 o 
 -10   6   8      303.92      298.03     47.92 o 
  -8   6   8      269.91      299.11     11.29 o 
  -6   6   8      452.97      492.34     36.69 o 
  -4   6   8       28.22       13.06     10.01 o 
  -2   6   8       47.63       19.46      8.12 o 
   0   6   8        2.62       12.47      6.49 o 
 -15   7   8       12.81       17.13      7.59 o 
 -13   7   8      119.84      114.95     10.23 o 
 -11   7   8      315.50      296.64     21.96 o 
  -9   7   8      554.90      616.55     25.71 o 
  -7   7   8      558.86      610.82     35.20 o 
  -5   7   8      198.26      226.78     10.66 o 
  -3   7   8      289.71      303.76     12.73 o 
  -1   7   8        4.72        7.48     11.64 o 
 -14   8   8       33.80       50.37      7.76 o 
 -12   8   8      157.08      143.96     14.72 o 
 -10   8   8      526.80      516.72     79.64 o 
  -8   8   8      152.72      107.46      8.51 o 
  -6   8   8      216.54      234.31     32.94 o 
  -4   8   8      302.72      292.12     12.44 o 
  -2   8   8      104.30      111.51      8.98 o 
 -15   9   8        5.32       12.09      7.54 o 
 -13   9   8      133.51      156.36      9.58 o 
 -11   9   8        8.21       14.79     16.48 o 
  -9   9   8      451.85      472.31     19.22 o 
  -7   9   8      441.73      428.47     23.21 o 
  -5   9   8       71.66       59.56      8.63 o 
  -3   9   8       18.77       11.39     15.27 o 
  -1   9   8        4.25        1.22     10.72 o 
 -14  10   8      133.29      146.66      9.17 o 
 -12  10   8      491.23      534.43     55.92 o 
 -10  10   8      314.30      310.96     42.68 o 
  -8  10   8      406.48      482.98     42.18 o 
  -6  10   8     1087.01     1057.84     79.69 o 
  -4  10   8      525.50      472.32     14.22 o 
  -2  10   8      171.40      169.40     10.98 o 
 -15  11   8        4.88       -6.02     10.72 o 
 -13  11   8      178.14      176.09     25.95 o 
 -11  11   8      491.50      479.05     76.89 o 
  -9  11   8      122.01      136.96      9.53 o 
  -7  11   8       20.85       22.79      9.82 o 
  -5  11   8      332.40      371.11     16.47 o 
  -3  11   8      128.12      145.28      8.98 o 
  -1  11   8       39.33       31.50      6.00 o 
 -14  12   8       10.02      -14.06     14.06 o 
 -12  12   8      195.52      185.37     11.29 o 
 -10  12   8     1297.13     1259.87    206.89 o 
  -8  12   8     1200.47     1296.70     27.21 o 
  -6  12   8      910.34      954.21     23.48 o 
  -4  12   8       25.38       13.47      7.41 o 
  -2  12   8       28.83       26.28      8.00 o 
 -15  13   8       41.51       39.28     10.98 o 
 -13  13   8       58.02       61.84     10.98 o 
 -11  13   8      101.43      127.34     17.97 o 
  -9  13   8      157.94      162.78     10.66 o 
  -7  13   8      184.98      175.97     10.43 o 
  -5  13   8      216.17      263.30     34.19 o 
  -3  13   8        2.56        0.00     12.35 o 
  -1  13   8        8.56        8.57      6.04 o 
 -14  14   8       67.78       68.88      7.24 o 
 -12  14   8      640.23      650.28     28.71 o 
 -10  14   8      295.01      275.53     44.17 o 
  -8  14   8       15.87       -5.49      9.82 o 
  -6  14   8      292.04      307.07     12.57 o 
  -4  14   8      639.26      578.03     15.18 o 
  -2  14   8       50.17       51.02      7.49 o 
 -15  15   8       32.14       -2.25     20.21 o 
 -13  15   8       42.44       41.99      7.43 o 
 -11  15   8        4.00       14.45      9.50 o 
  -9  15   8      180.06      189.68     10.66 o 
  -7  15   8       88.98       88.55      8.63 o 
  -5  15   8      235.30      249.90     12.23 o 
  -3  15   8       14.40       19.22     10.98 o 
  -1  15   8        8.42        5.86     11.14 o 
 -14  16   8       17.42        8.53      8.66 o 
 -12  16   8      111.23       90.29     16.72 o 
 -10  16   8      129.62      126.50     12.48 o 
  -8  16   8       28.69       31.87      7.76 o 
  -6  16   8      346.43      334.45     13.77 o 
  -4  16   8      267.69      283.51     22.21 o 
  -2  16   8      102.28      104.92      7.41 o 
 -15  17   8       35.10       37.98      6.00 o 
 -13  17   8        0.07       16.01     10.23 o 
 -11  17   8       10.93        6.21     10.73 o 
  -9  17   8       22.62       28.94      7.76 o 
  -7  17   8        7.02        0.00     15.52 o 
  -5  17   8       83.64       88.35      8.51 o 
  -3  17   8       11.25       26.15     17.71 o 
  -1  17   8       30.16       18.78     12.97 o 
 -14  18   8       74.16       77.15      7.31 o 
 -12  18   8       15.33       -8.73     17.99 o 
 -10  18   8      205.12      204.28     30.19 o 
  -8  18   8        3.80      -17.96     17.96 o 
  -6  18   8       82.60       89.56      8.63 o 
  -4  18   8       11.70       16.72      9.23 o 
  -2  18   8       30.94       38.45      5.65 o 
 -15  19   8        5.90        9.77      5.03 o 
 -13  19   8        0.87       10.36      8.19 o 
 -11  19   8       26.48       25.03      9.74 o 
  -9  19   8      198.43      212.90     20.71 o 
  -7  19   8      120.32      138.02     16.47 o 
  -5  19   8      185.59      173.79     10.30 o 
  -3  19   8       88.05       90.72     12.97 o 
  -1  19   8       44.89       39.56     14.97 o 
 -14  20   8       18.19       17.96      8.03 o 
 -12  20   8        9.26        6.96     16.69 o 
 -10  20   8       94.32       95.41     16.22 o 
  -8  20   8      196.37      212.17     10.66 o 
  -6  20   8      142.46      160.38     12.23 o 
  -4  20   8       41.81       44.47      7.79 o 
  -2  20   8        8.04       10.79     11.75 o 
 -13  21   8      119.07      107.50      8.38 o 
 -11  21   8      284.92      343.11     32.94 o 
  -9  21   8       32.73       47.90     16.47 o 
  -7  21   8      469.60      494.89     14.36 o 
  -5  21   8      104.23      102.39      9.23 o 
  -3  21   8       33.93       55.30     12.23 o 
  -1  21   8       44.14       45.71      9.98 o 
 -14  22   8       14.89        9.65      7.59 o 
 -12  22   8      200.66      185.03     26.45 o 
 -10  22   8      220.46      162.49     32.19 o 
  -8  22   8      167.12      163.81     23.21 o 
  -6  22   8      118.98      134.78     22.96 o 
  -4  22   8      181.64      167.08     10.59 o 
  -2  22   8        6.13       19.59     13.47 o 
 -13  23   8       12.46       13.95      9.11 o 
 -11  23   8       39.83       45.26      7.41 o 
  -9  23   8      393.66      385.45     17.72 o 
  -7  23   8      129.31      125.00      9.53 o 
  -5  23   8      180.94      164.28     10.23 o 
  -3  23   8      136.79      115.17     21.71 o 
 -14  24   8        2.03       -6.24     11.29 o 
 -12  24   8       83.06       84.42      8.12 o 
 -10  24   8      483.46      425.16     66.15 o 
  -8  24   8       89.64      121.48     20.21 o 
  -6  24   8      382.65      355.29     14.73 o 
  -4  24   8       34.66       23.32     24.70 o 
  -2  24   8       95.95       88.85      9.48 o 
 -13  25   8      182.94      171.12     10.73 o 
 -11  25   8       89.68       81.65     39.92 o 
  -9  25   8      181.98      185.39     13.48 o 
  -7  25   8      363.76      400.21     13.41 o 
  -5  25   8       85.46       76.10      8.82 o 
  -3  25   8       22.44       18.96      8.93 o 
 -14  26   8      132.65      146.35      9.48 o 
 -12  26   8        4.63       -9.45     13.35 o 
 -10  26   8       66.63       51.42     17.96 o 
  -8  26   8      171.80      167.83     12.23 o 
  -6  26   8      179.83      179.99      9.94 o 
  -4  26   8       80.55       83.48      8.12 o 
  -2  26   8       74.56       78.91     10.98 o 
 -13  27   8       52.32       56.31      6.95 o 
 -11  27   8       52.84       69.94      7.43 o 
  -9  27   8       83.90       78.00     18.46 o 
  -7  27   8      253.28      258.86     14.47 o 
  -5  27   8        3.31        9.47      8.28 o 
  -3  27   8       22.45       31.17     14.22 o 
 -14  28   8        0.33        8.82      5.80 o 
 -12  28   8       14.49       26.15     11.48 o 
 -10  28   8       60.49       56.41      7.79 o 
  -8  28   8      529.27      546.49     60.41 o 
  -6  28   8       13.02       11.64      8.73 o 
  -4  28   8       36.00       40.13      8.73 o 
  -2  28   8       32.75       30.45      6.00 o 
 -13  29   8        4.38      -11.63     11.63 o 
 -11  29   8       43.91       63.18      8.98 o 
  -9  29   8      182.25      199.61     13.97 o 
  -7  29   8       93.40      112.28      8.82 o 
  -5  29   8       98.81      136.23      8.12 o 
  -3  29   8       72.66       67.81      6.35 o 
 -12  30   8       33.37       39.95      6.23 o 
 -10  30   8        1.79       -0.21     23.95 o 
  -8  30   8       57.37       58.20     12.48 o 
  -6  30   8       44.48       49.96     26.45 o 
  -4  30   8       11.22        7.38      7.33 o 
  -2  30   8       15.43       35.19      4.59 o 
 -13  31   8       14.65       20.71      5.29 o 
 -11  31   8        7.89      -13.76     13.76 o 
  -9  31   8        6.20       10.98      7.06 o 
  -7  31   8       42.23       25.37     10.76 o 
  -5  31   8        0.76        9.98      9.98 o 
  -3  31   8        6.12        5.81      6.49 o 
 -12  32   8        2.24       -7.45     13.72 o 
 -10  32   8       20.69       19.93     12.47 o 
  -8  32   8      138.44      151.22     10.23 o 
  -6  32   8       46.00       38.75      7.07 o 
  -4  32   8       11.77       19.35      6.96 o 
 -13  33   8       18.86       22.93     12.47 o 
 -11  33   8        3.02        1.00     12.70 o 
  -9  33   8       33.80       34.61     10.48 o 
  -7  33   8       24.59        9.08     10.31 o 
  -5  33   8        5.72        0.31     13.71 o 
  -3  33   8        7.72       22.72      5.29 o 
 -12  34   8       10.20        3.99     11.64 o 
 -10  34   8       50.37       52.41      7.41 o 
  -8  34   8       71.10       73.56     10.23 o 
  -6  34   8       13.61       26.35      6.00 o 
  -4  34   8        2.63        3.10     12.22 o 
 -11  35   8        6.16        0.00     13.05 o 
  -9  35   8      124.94       93.88     11.98 o 
  -7  35   8       64.42       52.32      7.76 o 
  -5  35   8        3.85        0.00     12.22 o 
  -3  35   8        0.25        1.50      5.70 o 
 -12  36   8       50.63       56.75      6.35 o 
 -10  36   8        6.22       -2.31     12.34 o 
  -8  36   8      283.61      267.95     43.18 o 
  -6  36   8       44.85       46.25      7.06 o 
  -4  36   8       23.54        9.48      9.71 o 
 -11  37   8       16.10       13.47     11.22 o 
  -9  37   8      118.22      142.38     36.18 o 
  -7  37   8       52.27       59.11      9.23 o 
  -5  37   8       10.82       11.18      6.37 o 
 -12  38   8        1.11       10.13      9.94 o 
 -10  38   8       21.59       23.77     11.48 o 
  -8  38   8      234.57      207.04     31.44 o 
  -6  38   8        4.60        4.20      7.88 o 
  -4  38   8        1.24        8.73      4.94 o 
 -11  39   8        6.04        8.31     10.43 o 
  -9  39   8       32.69       15.78      8.08 o 
  -7  39   8       17.92       25.86      8.48 o 
  -5  39   8       37.64       39.42      5.46 o 
 -10  40   8        6.01       -1.50     10.72 o 
  -8  40   8      125.94      122.82     21.46 o 
  -6  40   8        3.25        8.35     14.72 o 
 -11  41   8       32.53       37.58      6.49 o 
  -9  41   8       13.05        4.99     11.64 o 
  -7  41   8       51.77       71.47      8.48 o 
  -5  41   8        1.53      -10.01     10.01 o 
 -10  42   8        3.07        0.71     10.37 o 
  -8  42   8       38.59       35.82      6.11 o 
  -6  42   8       17.61       17.92      6.46 o 
  -9  43   8       20.86       20.91      7.73 o 
  -7  43   8       43.90       23.86     14.47 o 
  -8  44   8       20.94        4.74      9.53 o 
 -15   1   9       69.54       77.66      7.76 o 
 -11   1   9      439.03      392.43     14.48 o 
  -9   1   9       30.89       40.94     10.98 o 
  -7   1   9      380.44      343.77     13.06 o 
  -5   1   9       98.76       98.82      8.47 o 
  -3   1   9       54.73       51.19     25.45 o 
 -12   2   9      259.04      266.03     17.47 o 
 -10   2   9      260.39      237.36     11.29 o 
  -8   2   9       54.63       50.61     16.22 o 
  -6   2   9        3.14        4.99      8.72 o 
  -4   2   9       43.44       30.21     15.47 o 
 -15   3   9       37.42       20.17      8.28 o 
 -11   3   9       75.33       62.06      7.41 o 
  -9   3   9       81.42       98.93      9.23 o 
  -7   3   9      116.48      108.30      9.17 o 
  -5   3   9      114.63      120.77      8.47 o 
  -3   3   9       38.40       19.46      6.00 o 
 -12   4   9        0.72       12.47     17.46 o 
 -10   4   9      345.41      395.71     13.06 o 
  -8   4   9      899.85      724.36     93.66 o 
  -6   4   9      326.92      301.71     13.98 o 
  -4   4   9       60.89       61.93     10.23 o 
 -15   5   9        0.52        0.72     10.78 o 
 -13   5   9       28.00       23.34     10.01 o 
 -11   5   9       82.03       70.09      8.15 o 
  -9   5   9       23.68       33.87      9.23 o 
  -7   5   9        6.56       18.46     14.51 o 
  -5   5   9      168.44      135.32      9.09 o 
  -3   5   9        3.96        2.63     10.01 o 
 -10   6   9      312.71      329.16     19.97 o 
  -8   6   9       21.37       21.79      6.74 o 
  -6   6   9       76.92       77.56      7.79 o 
  -4   6   9      124.82      120.48      7.41 o 
 -15   7   9       12.32       -3.28     11.08 o 
 -13   7   9       50.38       51.90     11.48 o 
 -11   7   9       53.46       56.47      8.15 o 
  -9   7   9        9.27       14.38      9.11 o 
  -7   7   9      135.47       87.84     10.48 o 
  -5   7   9       61.12       53.16      7.31 o 
  -3   7   9       24.91        3.64     11.08 o 
 -10   8   9      112.47       88.33      8.15 o 
  -8   8   9       74.79       75.62      7.41 o 
  -6   8   9      156.82      160.65     21.46 o 
  -4   8   9      137.90      122.45     15.22 o 
 -15   9   9       13.81       29.24      5.75 o 
  -9   9   9       18.34       52.89     10.48 o 
  -7   9   9       13.07       10.91      8.98 o 
  -5   9   9        1.87       -8.23     17.21 o 
  -3   9   9       14.99       11.14      7.24 o 
 -14  10   9       72.71       88.15      8.48 o 
 -12  10   9      134.66      103.65      8.47 o 
 -10  10   9       90.85       91.82     12.97 o 
  -8  10   9       10.79        5.59     14.62 o 
  -6  10   9      101.79       97.07      8.82 o 
  -4  10   9      108.63       94.51      7.67 o 
 -15  11   9        5.38       11.43     10.57 o 
 -11  11   9       28.56       17.96      9.98 o 
  -9  11   9        2.34       -4.94     14.62 o 
  -7  11   9       66.87       61.72      8.98 o 
  -5  11   9      185.67      196.06      9.53 o 
  -3  11   9       22.60       17.90      7.22 o 
 -14  12   9       78.79       62.92      9.98 o 
 -10  12   9        3.93      -15.63     15.63 o 
  -8  12   9      156.93      135.13      9.23 o 
  -6  12   9      233.84      174.76     10.23 o 
  -4  12   9       68.01       50.40      6.70 o 
 -15  13   9       17.35       19.15      7.18 o 
 -13  13   9        2.22        4.49      8.48 o 
 -11  13   9       67.98       99.75     17.71 o 
  -9  13   9       31.88       42.32      7.41 o 
  -7  13   9      111.34      124.99      8.82 o 
  -5  13   9        8.39        9.54      7.99 o 
  -3  13   9        0.83        2.25      9.53 o 
 -14  14   9       39.01       32.70      6.35 o 
 -12  14   9      209.98      203.45     10.73 o 
 -10  14   9       39.52       57.44     20.71 o 
  -8  14   9       33.57       41.83      7.41 o 
  -6  14   9       69.56       77.63      7.43 o 
  -4  14   9        2.56       14.09     17.96 o 
 -15  15   9        8.05        0.92     10.48 o 
 -11  15   9       83.44       44.41     12.48 o 
  -9  15   9       12.90       12.42     15.27 o 
  -7  15   9       48.91       53.46      7.48 o 
  -5  15   9       34.83       36.66     13.97 o 
  -3  15   9       21.73       27.02     13.72 o 
 -14  16   9        2.49        7.38     12.49 o 
 -10  16   9      108.15       96.85      9.98 o 
  -8  16   9       96.39       97.65     10.23 o 
  -6  16   9      211.57      196.89      9.88 o 
  -4  16   9       32.18       16.33      6.51 o 
 -13  17   9      119.48      146.22     11.98 o 
 -11  17   9       81.25      108.21     26.45 o 
  -9  17   9        8.97       -8.26     17.04 o 
  -7  17   9      140.12      131.28      9.45 o 
  -5  17   9       61.27       78.46      7.41 o 
  -3  17   9        4.01        7.60      6.74 o 
 -14  18   9       28.53       27.53      5.65 o 
 -12  18   9      190.21      178.01     16.72 o 
 -10  18   9        3.84        1.66      8.93 o 
  -8  18   9        1.52        1.25     11.23 o 
  -6  18   9      149.11      141.58      9.53 o 
  -4  18   9       37.56       54.15     18.96 o 
 -13  19   9       49.95       59.38      6.70 o 
 -11  19   9      118.80      131.75     11.98 o 
  -9  19   9        9.91        6.65     15.59 o 
  -7  19   9       65.16       73.94      8.47 o 
  -5  19   9       90.37      125.65      8.47 o 
  -3  19   9       11.31        4.99      7.48 o 
 -14  20   9        5.90        6.68     11.82 o 
 -10  20   9       68.44       74.34     11.98 o 
  -8  20   9      118.25      160.08     10.23 o 
  -6  20   9       74.26       68.12      7.76 o 
  -4  20   9        8.20       10.51      6.99 o 
 -13  21   9       38.33       33.32     10.98 o 
 -11  21   9       84.73      102.27     23.95 o 
  -9  21   9        5.20       -8.48     13.76 o 
  -7  21   9      124.64      120.06      8.12 o 
  -5  21   9       45.14       42.27      6.74 o 
 -14  22   9        1.53       -3.66     12.22 o 
 -12  22   9       23.42       32.57     22.45 o 
 -10  22   9       26.72       25.91     11.48 o 
  -8  22   9        0.77       -8.26     26.94 o 
  -6  22   9       82.49       72.56     11.73 o 
  -4  22   9        0.02      -15.22     15.22 o 
 -13  23   9       20.93        5.99      6.00 o 
 -11  23   9        6.53        5.12      7.78 o 
  -9  23   9        9.05       15.22      8.23 o 
  -7  23   9       58.93       75.21      7.98 o 
  -5  23   9        2.36        0.00     11.64 o 
 -14  24   9       20.10       10.05      7.09 o 
 -12  24   9      103.68      105.15     21.46 o 
 -10  24   9        9.09       10.31      8.03 o 
  -8  24   9       48.25       71.12     12.47 o 
  -6  24   9       65.81       68.32     19.96 o 
  -4  24   9       15.16       17.71      4.94 o 
 -13  25   9        2.15        2.94     11.14 o 
 -11  25   9       16.05        9.59      7.54 o 
  -9  25   9        0.74       -1.42     13.35 o 
  -7  25   9       18.59       10.08      8.48 o 
  -5  25   9       24.66       18.70      8.48 o 
 -12  26   9        8.21       16.20      9.98 o 
 -10  26   9       37.16       29.06      6.00 o 
  -8  26   9       22.12       24.76      8.73 o 
  -6  26   9        8.86       15.22      5.29 o 
  -4  26   9        2.43       -7.54     10.37 o 
 -13  27   9       27.77       30.25      7.48 o 
 -11  27   9       20.80       19.08     20.71 o 
  -9  27   9        8.52        7.09     15.97 o 
  -7  27   9       29.14       32.15     11.98 o 
  -5  27   9        3.65       -9.48     10.37 o 
 -12  28   9       27.31       30.44      6.00 o 
 -10  28   9        7.13        8.98     12.70 o 
  -8  28   9       23.12        2.99     14.47 o 
  -6  28   9        9.00       23.57      9.48 o 
 -13  29   9       23.02        6.52     10.92 o 
 -11  29   9       47.50       40.17      6.35 o 
  -9  29   9        3.31       -3.99     19.96 o 
  -7  29   9       12.12        9.30      6.85 o 
  -5  29   9      103.53      101.43     11.73 o 
 -12  30   9        0.74       -6.73     11.43 o 
 -10  30   9       23.14       32.54      9.48 o 
  -8  30   9       50.75       32.61     10.48 o 
  -6  30   9       57.12       61.67      6.11 o 
 -11  31   9        3.18       -4.99      6.00 o 
  -9  31   9        0.08       -1.12     10.19 o 
  -7  31   9        2.31       11.98     10.37 o 
  -5  31   9        7.31       14.73      6.60 o 
 -12  32   9       44.80       42.16     11.98 o 
 -10  32   9       37.97       24.12      7.63 o 
  -8  32   9        8.99       16.25      7.73 o 
  -6  32   9       22.14       29.27     12.47 o 
 -11  33   9        0.78      -15.62     23.70 o 
  -9  33   9        0.72      -10.23     12.00 o 
  -7  33   9        7.24      -11.78     11.78 o 
 -10  34   9       22.33       16.47      5.65 o 
  -8  34   9       67.04       79.20     11.98 o 
  -6  34   9       15.69       15.43      5.03 o 
 -11  35   9       11.80       13.22      6.43 o 
  -9  35   9       19.05       17.87      9.98 o 
  -7  35   9        3.47        6.15      6.25 o 
 -10  36   9       59.10       65.98     20.46 o 
  -8  36   9       71.30       61.93     18.71 o 
  -9  37   9       22.65       21.32      7.48 o 
  -6   0  10      133.70       91.83      9.98 o 
  -5   1  10        7.96       11.46      4.32 o 
  -6   2  10      201.44      168.81      8.47 o 
  -5   3  10      113.58       78.81      6.74 o 
  -6   4  10        4.51        5.73     25.95 o 
  -7   5  10       58.15       53.89      5.87 o 
  -5   5  10       22.56       21.97      4.59 o 
  -6   6  10       14.00       15.85     13.22 o 
  -7   7  10       22.77       -0.53     12.64 o 
  -5   7  10       10.06       -9.98      9.98 o 
  -6   8  10        7.62        8.95      6.99 o 
  -7   9  10       41.03       29.31     14.97 o 
  -5   9  10       14.95       10.98      9.48 o 
  -6  10  10       21.93       18.96      5.65 o 
  -7  11  10        4.39       12.61     10.87 o 
  -6  12  10       12.16        6.78     10.01 o 
  -7  13  10       41.62       34.20      6.35 o 
  -6  14  10       23.97       27.59     19.71 o 
  -7  15  10        8.67        2.49     10.58 o 
  -8  16  10       90.66       63.88      8.98 o 
  -6  16  10        0.71       -5.49      9.88 o 
  -7  17  10        1.76        5.71      9.66 o 
  -8  18  10       51.04       52.19      7.98 o 
  -6  18  10        1.53        2.49      9.17 o 
  -7  19  10       44.74       44.27      6.99 o 
  -8  20  10       33.64       31.44      6.00 o 
  -9  21  10        9.62        8.48      8.48 o 
  -7  21  10        4.60        4.35      9.98 o 
  -8  22  10        2.20        2.55      7.98 o 
  -9  23  10        9.91        1.50     11.29 o 
  -7  23  10        1.59        2.14      9.66 o 
 -10  24  10       54.05       67.87      9.48 o 
  -8  24  10       10.60       11.26      7.24 o 
 -11  25  10       13.29       10.48     12.97 o 
  -9  25  10       10.06        6.74     10.58 o 
 -10  26  10       71.64       63.70     35.43 o 
  -8  26  10       22.17       10.98     10.23 o 
 -11  27  10       43.10       17.47      7.98 o 
  -9  27  10       50.74       42.53     12.97 o 
 -10  28  10       45.89       52.89      7.98 o 
                                                 
